# Supplementary material for: Microtubule-binding protein MAP1B regulates interstitial axon branching of cortical neurons via the tubulin tyrosination cycle
Source: EMBO J. 2024 Feb 22;43(7):5. doi: 10.1038/s44318-024-00050-3 (PMC10987652; doi:10.1038/s44318-024-00050-3)
Supplement: Supplementary file 5 — Source Data Fig. 1 [file 44318_2024_50_MOESM5_ESM.zip]

Archive with 23 entries (22 files):
- Figure1-source files/
- Figure1-source files/Figure1B-control.tif
- __MACOSX/Figure1-source files/._Figure1B-control.tif
- Figure1-source files/Figure1.xlsx
- __MACOSX/Figure1-source files/._Figure1.xlsx
- Figure1-source files/Figure1D-control.tif
- __MACOSX/Figure1-source files/._Figure1D-control.tif
- Figure1-source files/Figure1D-double KO.tif
- __MACOSX/Figure1-source files/._Figure1D-double KO.tif
- Figure1-source files/Figure1B-GSK3B-CA.tif
- __MACOSX/Figure1-source files/._Figure1B-GSK3B-CA.tif
- Figure1-source files/Figure1A-single channel.tif
- __MACOSX/Figure1-source files/._Figure1A-single channel.tif
- Figure1-source files/Figure1D-GSK3B KO.tif
- __MACOSX/Figure1-source files/._Figure1D-GSK3B KO.tif
- Figure1-source files/Figure1F.tif
- __MACOSX/Figure1-source files/._Figure1F.tif
- Figure1-source files/Figure1C-control.tif
- __MACOSX/Figure1-source files/._Figure1C-control.tif
- Figure1-source files/Figure1C-GSK3B-DN.tif
- __MACOSX/Figure1-source files/._Figure1C-GSK3B-DN.tif
- Figure1-source files/Figure1A.jpg
- __MACOSX/Figure1-source files/._Figure1A.jpg
