# Supplementary material for: Microtubule-binding protein MAP1B regulates interstitial axon branching of cortical neurons via the tubulin tyrosination cycle
Source: EMBO J. 2024 Feb 22;43(7):5. doi: 10.1038/s44318-024-00050-3 (PMC10987652; doi:10.1038/s44318-024-00050-3)
Supplement: Supplementary file 5 — Source Data Fig. 1 [file 44318_2024_50_MOESM5_ESM.zip › Figure1-source files/Figure1.xlsx]

## Sheet: Fig.1B
		ELECTROPORATION 1																																			ELECTROPORATION 2
		mouse1 R					mouse2 R					mouse3 R					mouse4 R (single neuron)					mouse5 R					mouse1 L					mouse2 L					mouse1 (R )					mouse2 ®						mouse3 (R
	neuron#	layer 4 primary branches	layer 5 primary branches	L4+L5		neuron#	layer 4 primary branches	layer 5 primary branches	L4+L5		neuron#	layer 4 primary branches	layer 5 primary branches	L4+L5		neuron#	layer 4 primary branches	layer 5 primary branches	L4+L5		neuron#	layer 4 primary branches	layer 5 primary branches	L4+L5		neuron#	layer 4 primary branches	layer 5 primary branches	L4+L5		neuron#	layer 4 primary branches	layer 5 primary branches	L4+L5		neuron#	layer 4 primary branches	layer 5 primary branches	L4+L5		neuron#	layer 4 primary branches	layer 5 primary branches	L4+L5		neuron#	layer 4 primary branches	layer 5 primary branches	L4+L5
	neuron1	4	6	10		neuron1	1	7(incompl)			neuron1	1	7	8		neuron1	4	incompl			neuron1	0	8	8		neuron1	2	5	7		neuron1	0	7	7		1	4	7	11		1 (looping primary axon)	4	4	8		1	2	6	8
	neuron2	0	incompl			neuron2	3	3(incompl)			neuron2	1	5	6							neuron2	0	6	6		neuron2	1	9	10		neuron2	1	8	9		2	1	6(incompl)			2	5	12	17		2	2	8	10
	neuron3	0	7	7		neuron3	0	incompl			neuron3	3	10	13							neuron3	2	7	9		neuron3	2	2(incompl)			neuron3	0	incompl			3	3	10	13		3	6	8	14		3	2	9	11
	neuron4	2	9	11		neuron4	1	incompl			neuron4	1	10	11												neuron4	1	incompl			neuron4	0	5(incompl)			4	4	11	15		4	2	8	10		4	2	incompl
	neuron5	0	7	7		neuron5	2	7(incompl)			neuron5	0	incompl													neuron5	0	7	7		neuron5	0	incompl			5	1	8	9		5	2	11	13		5	1	incompl
	neuron6	3	incompl			neuron6	0	5(incompl)			neuron6	3	12	15												neuron6	1	5(incompl)			neuron6	2	5(incompl)			6	1	8	9		6	2	10	12		6	4	10	14
	neuron7	1	7	8		neuron7	4	2(incompl)																		neuron7	1	9	10		neuron7	1	6	7							7	5	4	9		7	3	9	12
	neuron8	1	incompl			neuron8	1	incompl																		neuron8	0	6	6		neuron8	2	6	8							8	3	8	11
	neuron9	2	9	11		neuron9	0	incompl																		neuron9	0	incompl			neuron9	1	7	8							9	2	8	10
						neuron10	4	7	11																	neuron10	0	incompl			neuron10	0	incompl								10	2	incompl
						neuron11	1	6	7																	neuron11	0	incompl			neuron11	1	8	9							11	1	incompl
						neuron12	1	8	9																	neuron12	0	incompl			neuron12	0	7	7							12	3	incompl
						neuron13	3	8	11																	neuron13	2	incompl			neuron13	1	7	8							13	3	7	10
																										neuron14	2	7(incompl)			neuron14	2	6	8							14	1	5(incompl)
																										neuron15	2	7	9		neuron15	1	incompl								15	2	incompl
																										neuron16	0	incompl			neuron16	1	incompl								16	3	11	14
																										neuron17	0	5	5		neuron17	0	7	7							17	4	9	13
																										neuron18	0	incompl			neuron18	0	incompl								18	6	incompl
		R-experimental group																								neuron19	2	incompl			neuron19	1	incompl
		L-control group																								neuron20	0	incompl			neuron20	2	5(incompl_
		incompl' depicts axons of layer 2/3 neurons that were cut before exiting layer 5																								neuron21	1	incompl			neuron21	1	3(incompl
																															neuron22	0	incompl
																															neuron23	0	incompl
																															neuron24	0	incompl
																															neuron25	0	incompl

## Sheet: Fig.1C
	quantification only in layer 4
		control	control	control	DN	DN	DN			DN-GSK3B, exp. JZ206
	exp#	jd542	jd663	jd663	jd542	jd542	jd663
	mouse	1	2	3	1	2	3		mouse1 (L					mouse2 (L					mouse8 (L					mouse1 DN					mouse2 DN					mouse5 DN
	neuron1	1	3	1	3	1	2		image	neuron #	branches in L4	branches in L5	L4+L5	image	neuron #	branches in L4	branches in L5	L4+L5	image	neuron #	branches in L4	branches in L5	L4+L5	image	neuron #	branches in L4	branches in L5	L4+L5	image	neuron #	branches in L4	branches in L5	L4+L5	image	neuron #	branches in L4	branches in L5		L4+L5
	neuron2	1	2	2	3	0	2		slice1	1	0		0	slice1	1	2	7	9	slice1	1	0		0	slice1	1	0		0	slice1	1	0		0	slice1	1	1			1
	neuron3	2	3	1	3	0	3			2	0		0	slice2	2	0	6	6	slice2	2	0		0		2	1		1	slice2	2	0		7	slice2	2	2			2
	neuron4	1	1	3	0	0	2		slice2	3	1		1		3	3	incompl	#VALUE!		3	1		1	slice2	3	2		2	slice3	3	0	7	#VALUE!		3	0			0
	neuron5	0	0	0	0	2	2		slice3	4	1		1		4	1	7	8	slice3	4	0		0		4	3		3		4	0	3(incompl)	#REF!	slice3	4	2			2
	neuron6	1	1	2	3	1	3		slice4	5	3		3		5	1	8	9	slice4	5	1		1	slice3	5	0		0	slice4	5	0		1		5	0			0
	neuron7	0	1	2	0	1	0			6	2		2		6	1	9	10		6	1		1	slice4	6	3		3	slice5	6	1		#REF!		6	1			1
	neuron8	2	2	2	0	3	0		slice5	7	3		3	slice3	7	1		1		7	1		1	slice6	7	3		3					0	slice4	7	1			1
	neuron9	1	3	3	2	2	0			8	0		0		8	2		2	slice5	8	0		0		8	3		3					0		8	1			1
	neuron10	2	1	2	1	1	3		slice6	9	0		0	slice4	9	0		0	slice6	9	2		2		9	0		0					0		9	0			0
	neuron11	3		1		2	2			10	2		2		10	1		1	slice7	10	0		0		10	2		2					0	slice5	10	2			2
		1				2				11	1		1	slice5	11	1		1		11	2		2					0					0	slice6	11	1			1
									slice7	12	2		2		12			0		12	1		1					0					0	slice7	12	2			2
										13	0		0		13			0	slice8	13	0		0					0					0	slice8	13	0			0
										14					14				slice10	14	1														14
										15					15																				15
		R-experimental group
		L-control group

## Sheet: Fig.1E
								ALL DONE AND FINISHED
	experiment2, P21
	mouse1		mouse2		mouse3 (no signal)		mouse4
	layer 4 primary branches	layer 5 primary branches	layer 4 primary branches	layer 5 primary branches	layer 4 primary branches	layer 5 primary branches	layer 4 primary branches	layer 5 primary branches
neuron1	2	7	1	4			1	6	genotypes:	Gsk3A	Gsk3B
neuron2	1	10	0	2			1	5	mouse1	+/-	fl/fl
neuron3			1	4			2	6	mouse2	-/-	fl/fl
neuron4							1	5	mouse3	-/-	fl/+
neuron5							1	6	mouse4	WT	fl/+
neuron6							0	5
neuron7							1	6					NOTES: this file contains also data for GSK3a-/- mice shown in the Figure EV1
	1.5	8.5	0.666667	3.33333			1	5.57143
	experiment9, P21
	mouse1		mouse2		mouse5		mouse6
	layer 4 primary branches	layer 5 primary branches	layer 4 primary branches	layer 5 primary branches	layer 4 primary branches	layer 5 primary branches	layer 4 primary branches	layer 5 primary branches
neuron1	4	6	1	7	0	7	0	6	genotypes:	Gsk3A	Gsk3B
neuron2	0	7	2	4(incompl)	2	5			mouse1	+/-	fl/fl
neuron3	0	12			2	7			mouse2	+/-	fl/fl
neuron4					0	5			mouse5	-/-	fl/fl
neuron5					4	8			mouse6	+/-	fl/fl
neuron6
neuron7	1.33333	8.33333	1.5	7	1.6	6.4	0	6
	experiment88, P14												additional experiments done by JD
	mouse5		mouse6		mouse7									59224-mouse4		59234-mouse5		774-mouse3		843-mouse1		843-mouse6		794-mouse7(too dense, not sure)		794-mouse8		842-mouse1 - migration or too early IUE
	layer 4 primary branches	layer 5 primary branches	layer 4 primary branches	layer 5 primary branches	layer 4 primary branches	layer 5 primary branches								layer 4 primary branches	layer 5 primary branches	layer 4 primary branches	layer 5 primary branches	layer 4 primary branches	layer 5 primary branches	layer 4 primary branches	layer 5 primary branches	layer 4 primary branches	layer 5 primary branches	layer 4 primary branches	layer 5 primary branches	layer 4 primary branches	layer 5 primary branches	layer 4 primary branches	layer 5 primary branches
neuron1	3	5	2	4	0	4			genotypes:	Gsk3A	Gsk3B		neuron1	0	7(incompl)	0	4(incompl)	0	8	0	6(incompl)	2	incompl	2	incompl	incompl	7(incompl)	2	8			genotypes:	Gsk3A	Gsk3B
neuron2			2	7	1	5			mouse5	-/-	fl/fl		neuron2	1	2(incompl)	1	5(incompl)	1	incompl	1	incompl	1	7	1	incompl	0	6	incompl	7			59234-mouse5	WT	WT
neuron3			3	7					mouse6	+/-	fl/fl		neuron3	1	8	0	6	0	incompl	1	incompl	1	3(incompl)	1	6	1	6	incompl	6			59224-mouse4	+/-	fl/+
neuron4			0	6					mouse7	-/-	fl/fl		neuron4	0	8	0	6	2	incompl	2	3(incompl)	3	4(incompl)	incompl	5	1	7	0	8			774-mouse3	WT	fl/fl
neuron5			0	5									neuron5	1	9			incompl	6	1	incompl	1	7	incompl	5	1	incompl	0	6			843-mouse1	wt	fl/fl
neuron6			2	6									neuron6							1	incompl	2	7			0	incompl	1	7			843-mouse6	+/-	WT
neuron7			1	6									neuron7							1	incompl					0	7(incompl)	incompl	5(incompl)			794-mouse7	-/-	fl/fl
neuron8			3	5(incompl)									neuron8							1	6							2	7			794-mouse8	-/-	WT
neuron9			2	4									neuron9															0	5(incompl)			842-mouse1	-/-	WT
													neuron10															incompl	7
	3	5	1.66667	5.625	0.5	4.5							neuron11															2	6
													neuron12															0	8
	experiment89, P14
	mouse1		mouse3		mouse4		mouse6							0.6	8.33333	0.25	6	0.75	7	1	6	1.66667	7	1.33333	5.33333	0.5	6.33333	0.875	7
	layer 4 primary branches	layer 5 primary branches	layer 4 primary branches	layer 5 primary branches	layer 4 primary branches	layer 5 primary branches	layer 4 primary branches	layer 5 primary branches
neuron1	0	1(incoml)	0	7	0	4	0	6	genotypes:	Gsk3A	Gsk3B
neuron2	1	6	0	9	0	9	1	5	mouse1	+/-	fl/fl
neuron3	0	5	0	8	1	6	0	4	mouse3	+/-	fl/fl
neuron4	0	6	1	7			0	6	mouse4	-/-	fl/fl
neuron5			1	5(incompl)			0	6(incompl)	mouse6	+/-	fl/fl
neuron6			0	5(incompl)			1	5
neuron7			2	6(incoml)			0	4(incompl)
neuron8			0	9			0	5
neuron9			0	7			1	7
neuron10			1	7			2	5
neuron11			1	3(incompl)			2	4
neuron12			2	6(incoml)			0	6(incompl)
	0.25	5.66667	0.666667	7.71429	0.333333	6.33333	0.583333	5.22222
	experiment111, P14
	mouse1		mouse2		mouse3		mouse4
	layer 4 primary branches	layer 5 primary branches	layer 4 primary branches	layer 5 primary branches	layer 4 primary branches	layer 5 primary branches	layer 4 primary branches	layer 5 primary branches
neuron1	2	6	1	incompl	1	6	2	incompl	genotypes:	Gsk3A	Gsk3B
neuron2	(incompl)	9	1	7	0	incompl	1	6	mouse1	+/-	fl/+
neuron3	(incompl)	4	2	6	1	7	incopml	5	mouse2	-/-	fl/fl
neuron4	1	incompl			0	9			mouse3	wt	fl/fl
neuron5	1	incompl			1	6			mouse4	-/-	fl/fl
neuron6	0	incompl			1	5
neuron7	1	7			1	6
neuron8	0	8			0	7
neuron9	2	incompl			1	7
neuron10	0	8			0	6
neuron11	2	8			1	8
neuron12	2	6			0	6
neuron13	5	3(incompl)			1	7
	1.45455	7	1.33333	6.5	0.615385	6.66667	1.5	5.5

## Sheet: Fig.1F
																																										construction of the example trace plot:
		L-mouse1-GSK3B			intensity	angle	length	np/phospho		R-mouse2-GSK3B			intensity	angle	length			R-mouse3-GSK3B			intensity	angle	length			L-mouse4-GSK3B			intensity	angle	length			R-mouse5-GSK3B			intensity	angle	length				647-nonphospho		555-phospho		DAPI
		Layer4	647	1	16.874	-115.017	59.134			Layer4	647	1	23.672	0.868	58.951			Layer4	647	1	18.607	-58.092	55.76			Layer4	647	1	27.491	-65.493	66.744			Layer4	647	1	40.381	-48.918	46.209			0	19.3697	0	19.927	0	54.179		0
			DAPI	2	37.007	-115.017	59.134				DAPI	2	40.924	0.868	58.951				DAPI	2	32.72	-58.092	55.76				DAPI	2	46.551	-65.493	66.744				DAPI	2	40.128	-48.918	46.209			0.223	19.2077	0.223	20.4817	0.223	55.5221		0.223
			555	3	11.219	-115.017	59.134	1.50406			555	3	15.435	0.868	58.951	1.53366			555	3	9.541	-58.092	55.76	1.95021			555	3	25.218	-65.493	66.744	1.09013			555	3	38.461	-48.918	46.209	1.04992		0.447	19.6058	0.447	21.0886	0.447	54.5687		0.447
		Layer5	647	4	25.837	-115.017	59.134			Layer5	647	4	37.894	0.868	58.951			Layer5	647	4	26.349	-58.092	55.76			Layer5	647	4	34.069	-65.493	66.744			Layer5	647	4	52.616	-48.918	46.209			0.67	19.2808	0.67	21.3577	0.67	50.6333		0.67
			DAPI	5	20.83	-115.017	59.134				DAPI	5	17.017	0.868	58.951				DAPI	5	8.498	-58.092	55.76				DAPI	5	26.177	-65.493	66.744				DAPI	5	20.681	-48.918	46.209			0.893	20.037	0.893	21.2755	0.893	48.7004		0.893
			555	6	14.179	-115.017	59.134	1.8222			555	6	20.368	0.868	58.951	1.86047			555	6	11.253	-58.092	55.76	2.34151			555	6	22.981	-65.493	66.744	1.48249			555	6	43.418	-48.918	46.209	1.21185		1.116	19.4505	1.116	20.7538	1.116	46.6817		1.116
		Layer4	647	7	15.912	-115.017	59.134			Layer4	647	7	26.023	0.868	58.951			Layer4	647	7	20.288	-58.878	55.293			Layer4	647	1	25.631	64.722	71.112			Layer4	647	7	31.991	-59.676	54.837			1.34	20.172	1.34	20.8412	1.34	46.2358		1.34
			DAPI	8	38.433	-115.017	59.134				DAPI	8	33.35	0.868	58.951				DAPI	8	29.039	-58.878	55.293				DAPI	2	48.429	64.722	71.112				DAPI	8	57.325	-59.676	54.837			1.563	20.9685	1.563	20.4087	1.563	44.5102		1.563
			555	9	11.422	-115.017	59.134	1.3931			555	9	12.62	0.868	58.951	2.06204			555	9	10.599	-58.878	55.293	1.91414			555	3	22.536	64.722	71.112	1.13734			555	9	23.86	-59.676	54.837	1.34078		1.786	20.8106	1.786	20.5513	1.786	42.6134		1.786
		Layer5	647	10	23.003	-115.017	59.134			Layer5	647	10	35.825	0.868	58.951			Layer5	647	10	28.544	-58.878	55.293			Layer5	647	4	31.867	64.722	71.112			Layer5	647	10	49.197	-59.676	54.837			2.009	21.0128	2.009	21.1194	2.009	41.0541		2.009
			DAPI	11	23.762	-115.017	59.134				DAPI	11	14.275	0.868	58.951				DAPI	11	16.942	-58.878	55.293				DAPI	5	26.002	64.722	71.112				DAPI	11	26.238	-59.676	54.837			2.233	21.3459	2.233	21.8692	2.233	40.3264		2.233
			555	12	12.837	-115.017	59.134	1.79193			555	12	15.421	0.868	58.951	2.32313			555	12	11.971	-58.878	55.293	2.38443			555	6	24.23	64.722	71.112	1.31519			555	12	30.308	-59.676	54.837	1.62323		2.456	21.4488	2.456	21.2209	2.456	38.3855		2.456
		Layer4	647	1	13.082	-56.976	63.911			Layer4	647	1	21.72	1.848	55.401			Layer4	647	1	37.893	-104.744	52.64			Layer4	647	1	25.626	-131.112	65.196			Layer4	647	13	25.989	-45.591	61.26			2.679	21.4266	2.679	21.1555	2.679	38.851		2.679
			DAPI	2	17.512	-56.976	63.911				DAPI	2	27.817	1.848	55.401				DAPI	2	30.231	-104.744	52.64				DAPI	2	57.022	-131.112	65.196				DAPI	14	59.269	-45.591	61.26			2.903	22.7077	2.903	21.7384	2.903	39.5304		2.903
			555	3	13.268	-56.976	63.911	0.985981			555	3	16.089	1.848	55.401	1.34999			555	3	28.693	-104.744	52.64	1.32064			555	3	23.034	-131.112	65.196	1.11253			555	15	24.488	-45.591	61.26	1.0613		3.126	22.8826	3.126	21.6476	3.126	39.7963		3.126
		Layer5	647	4	27.206	-56.976	63.911			Layer5	647	4	39.032	1.848	55.401			Layer5	647	4	50.111	-104.744	52.64			Layer5	647	4	36.463	-131.112	65.196			Layer5	647	16	47.98	-45.591	61.26			3.349	22.0024	3.349	22.3547	3.349	40.892		3.349
			DAPI	5	14.994	-56.976	63.911				DAPI	5	11.404	1.848	55.401				DAPI	5	16.536	-104.744	52.64				DAPI	5	29.056	-131.112	65.196				DAPI	17	36.714	-45.591	61.26			3.572	21.3272	3.572	21.1925	3.572	42.8845		3.572
			555	6	18.545	-56.976	63.911	1.46703			555	6	18.993	1.848	55.401	2.05507			555	6	31.024	-104.744	52.64	1.61523			555	6	25.89	-131.112	65.196	1.40838			555	18	35.554	-45.591	61.26	1.3495		3.796	20.6491	3.796	20.8232	3.796	44.8219		3.796
		Layer4	647	7	12.424	-56.976	63.911			Layer4	647	7	28.638	-146.023	49.541			Layer4	647	7	44.26	-117.031	49.129			Layer4	647	7	25.713	56.056	55.981			Layer4	647	19	27.095	-57.2	47.812			4.019	21.6679	4.019	20.4562	4.019	46.2863		4.019
			DAPI	8	19.477	-56.976	63.911				DAPI	8	18.573	-146.023	49.541				DAPI	8	25.022	-117.031	49.129				DAPI	8	60.181	56.056	55.981				DAPI	20	82.317	-57.2	47.812			4.242	21.3474	4.242	19.5963	4.242	47.0313		4.242
			555	9	11.652	-56.976	63.911	1.06625			555	9	14.948	-146.023	49.541	1.91584			555	9	30.441	-117.031	49.129	1.45396			555	9	29.619	56.056	55.981	0.868125			555	21	24.457	-57.2	47.812	1.10786		4.465	21.0386	4.465	20.4857	4.465	46.9902		4.465
		Layer5	647	10	25.249	-56.976	63.911			Layer5	647	10	39.4	-146.023	49.541			Layer5	647	10	48.772	-117.031	49.129			Layer5	647	10	36.702	56.056	55.981			Layer5	647	22	48.37	-57.2	47.812			4.689	21.7413	4.689	21.0384	4.689	46.8075		4.689
			DAPI	11	11.841	-56.976	63.911				DAPI	11	10.668	-146.023	49.541				DAPI	11	16.082	-117.031	49.129				DAPI	11	30.61	56.056	55.981				DAPI	23	34.033	-57.2	47.812			4.912	21.3246	4.912	20.3024	4.912	48.3433		4.912
			555	12	17.285	-56.976	63.911	1.46075			555	12	16.517	-146.023	49.541	2.38542			555	12	31.662	-117.031	49.129	1.5404			555	12	31.321	56.056	55.981	1.1718			555	24	31.991	-57.2	47.812	1.51199		5.135	21.364	5.135	20.4389	5.135	48.5026		5.135
		Layer4	647	1	19.159	-68.369	55.724			Layer4	647	1	32.099	-138.731	58.223			Layer4	647	13	42.413	-116.896	69.098			Layer4	647							Layer4	647							5.359	21.1946	5.359	20.0657	5.359	48.8972		5.359
			DAPI	2	38.702	-68.369	55.724				DAPI	2	22.582	-138.731	58.223				DAPI	14	22.276	-116.896	69.098				DAPI								DAPI							5.582	21.4328	5.582	20.0531	5.582	47.5428		5.582
			555	3	13.44	-68.369	55.724	1.42552			555	3	14.121	-138.731	58.223	2.27314			555	15	31.346	-116.896	69.098	1.35306			555								555							5.805	20.267	5.805	20.6242	5.805	45.7949		5.805
		Layer5	647	4	31.455	-68.369	55.724			Layer5	647	4	41.479	-138.731	58.223			Layer5	647	16	44.285	-116.896	69.098			Layer5	647							Layer5	647							6.028	20.2278	6.028	20.2167	6.028	46.4078		6.028
			DAPI	5	17.304	-68.369	55.724				DAPI	5	11.545	-138.731	58.223				DAPI	17	14.643	-116.896	69.098				DAPI								DAPI							6.252	20.2419	6.252	20.8845	6.252	48.8227		6.252
			555	6	17.843	-68.369	55.724	1.76288			555	6	16.253	-138.731	58.223	2.55208			555	18	29.494	-116.896	69.098	1.50149			555								555							6.475	20.151	6.475	20.4463	6.475	49.6235		6.475
		Layer4	647	7	21.309	-68.369	55.724			Layer4	647	7	27.846	-138.731	58.223			Layer4	647	19	31.29	-116.896	69.098			Layer4	647							Layer4	647							6.698	19.9522	6.698	20.3648	6.698	51.6308		6.698
			DAPI	8	31.466	-68.369	55.724				DAPI	8	27.551	-138.731	58.223				DAPI	20	31.337	-116.896	69.098				DAPI								DAPI							6.922	20.7922	6.922	20.5606	6.922	52.7956		6.922
			555	9	13.214	-68.369	55.724	1.61261			555	9	15.739	-138.731	58.223	1.76924			555	21	25.825	-116.896	69.098	1.21162			555								555							7.145	21.1102	7.145	20.2111	7.145	50.6545		7.145
		Layer5	647	10	32.736	-68.369	55.724			Layer5	647	10	40.231	-138.731	58.223			Layer5	647	22	42.111	-116.896	69.098			Layer5	647							Layer5	647							7.368	21.7288	7.368	20.2791	7.368	48.0234		7.368
			DAPI	11	18.768	-68.369	55.724				DAPI	11	13.021	-138.731	58.223				DAPI	23	14.163	-116.896	69.098				DAPI								DAPI							7.591	22.0668	7.591	20.4149	7.591	44.9238		7.591
			555	12	17.082	-68.369	55.724	1.9164			555	12	17.839	-138.731	58.223	2.25523			555	24	29.655	-116.896	69.098	1.42003			555								555							7.815	21.6989	7.815	19.9517	7.815	44.2023		7.815
		Layer4	647							Layer4	647	1	28.69	-39.226	56.492			Layer4	647	1	22.193	-77.735	63.063			Layer4	647							Layer4	647							8.038	21.0522	8.038	20.0669	8.038	43.156		8.038
			DAPI								DAPI	2	32.339	-39.226	56.492				DAPI	2	30.201	-77.735	63.063				DAPI								DAPI							8.261	21.9539	8.261	20.1863	8.261	41.7245		8.261
			555								555	3	14.998	-39.226	56.492	1.91292			555	3	15.76	-77.735	63.063	1.40819			555								555							8.484	22.063	8.484	20.9723	8.484	41.947		8.484
		Layer5	647							Layer5	647	4	43.549	-39.226	56.492			Layer5	647	4	32.486	-77.735	63.063			Layer5	647							Layer5	647							8.708	22.7049	8.708	20.3509	8.708	43.6238		8.708
			DAPI								DAPI	5	15.644	-39.226	56.492				DAPI	5	19.824	-77.735	63.063				DAPI								DAPI							8.931	21.703	8.931	20.2075	8.931	46.1937		8.931
			555								555	6	17.542	-39.226	56.492	2.48256			555	6	20.775	-77.735	63.063	1.56371			555								555							9.154	22.0633	9.154	21.3454	9.154	48.0465		9.154
		Layer4	647							Layer4	647	1	22.416	-137.437	59.416			Layer4	647							Layer4	647							Layer4	647							9.378	22.1301	9.378	20.0999	9.378	49.4419		9.378
			DAPI								DAPI	2	21.36	-137.437	59.416				DAPI								DAPI								DAPI							9.601	21.6306	9.601	20.3657	9.601	50.1291		9.601
			555								555	3	10.9	-137.437	59.416	2.05651			555								555								555							9.824	21.4868	9.824	21.5042	9.824	49.815		9.824
		Layer5	647							Layer5	647	4	31.421	-137.437	59.416			Layer5	647							Layer5	647							Layer5	647							10.047	21.4294	10.047	20.4403	10.047	49.4087		10.047
			DAPI								DAPI	5	8.745	-137.437	59.416				DAPI								DAPI								DAPI							10.271	21.9086	10.271	20.2968	10.271	48.3821		10.271
			555								555	6	13.061	-137.437	59.416	2.40571			555								555								555							10.494	21.8133	10.494	20.6126	10.494	46.2726		10.494
																																										10.717	21.7632	10.717	20.7597	10.717	44.7526		10.717
																																										10.94	21.2658	10.94	20.3279	10.94	45.2315		10.94
								npGSK3B/pGSK3B ratio																																		11.164	22.0709	11.164	20.4303	11.164	45.6574		11.164
										layer4	layer5																															11.387	21.5841	11.387	20.637	11.387	45.707		11.387
								mouse1(L)		1.33125	1.70353																															11.61	21.9023	11.61	20.4707	11.61	47.3766		11.61
								mouse2(R )		1.85917	2.28996																															11.834	22.1431	11.834	19.2178	11.834	46.192		11.834
								mouse3(R )		1.51597	1.76669																															12.057	21.611	12.057	19.1246	12.057	47.6783		12.057
								mouse4(L)		1.05203	1.34446																															12.28	21.5053	12.28	19.0128	12.28	47.0333		12.28
								mouse5(R )		1.13996	1.42414																															12.503	21.352	12.503	19.8602	12.503	47.2178		12.503
																																										12.727	20.2969	12.727	20.1978	12.727	49.646		12.727
																																										12.95	20.6688	12.95	20.1343	12.95	48.3813		12.95
																																										13.173	20.4359	13.173	19.9132	13.173	45.8922		13.173
																																										13.396	19.6595	13.396	19.5895	13.396	46.5052		13.396
																																										13.62	20.6564	13.62	19.6351	13.62	44.8777		13.62
																																										13.843	21.2776	13.843	19.2369	13.843	45.5389		13.843
																																										14.066	20.9151	14.066	19.3399	14.066	45.8517		14.066
																																										14.29	21.898	14.29	20.6242	14.29	45.8154		14.29
																																										14.513	22.1075	14.513	20.8211	14.513	45.3579		14.513
																																										14.736	21.8318	14.736	20.8086	14.736	41.0416		14.736
																																										14.959	21.2048	14.959	20.8832	14.959	40.7986		14.959
																																										15.183	21.3726	15.183	21.3778	15.183	41.5138		15.183
																																										15.406	20.5535	15.406	21.3035	15.406	42.7041		15.406
																																										15.629	20.3048	15.629	21.6441	15.629	44.3483		15.629
																																										15.853	21.2556	15.853	21.4904	15.853	46.2251		15.853
																																										16.076	21.5926	16.076	21.671	16.076	47.3703		16.076
																																										16.299	21.9912	16.299	22.2225	16.299	47.0651		16.299
																																										16.522	20.9004	16.522	22.3279	16.522	45.4116		16.522
																																										16.746	20.8636	16.746	21.7081	16.746	44.3271		16.746
																																										16.969	20.4426	16.969	21.843	16.969	42.3485		16.969
																																										17.192	19.604	17.192	21.4368	17.192	39.5324		17.192
																																										17.415	19.5498	17.415	21.5033	17.415	40.5027		17.415
																																										17.639	19.8781	17.639	21.1267	17.639	41.3755		17.639
																																										17.862	20.5131	17.862	21.2187	17.862	42.0699		17.862
																																										18.085	21.0708	18.085	21.2708	18.085	41.877		18.085
																																										18.309	20.251	18.309	21.9757	18.309	42.8727		18.309
																																										18.532	20.2669	18.532	21.6768	18.532	44.5999		18.532
																																										18.755	21.2756	18.755	21.482	18.755	47.3913		18.755
																																										18.978	20.9366	18.978	21.3158	18.978	50.0256		18.978
																																										19.202	20.046	19.202	20.8827	19.202	52.4945		19.202
																																										19.425	20.1235	19.425	20.3941	19.425	53.3446		19.425
																																										19.648	19.427	19.648	21.6511	19.648	51.5395		19.648
																																										19.871	20.5885	19.871	21.3805	19.871	51.3644		19.871
																																										20.095	20.8488	20.095	20.8533	20.095	53.7283		20.095
																																										20.318	20.2265	20.318	21.6109	20.318	54.398		20.318
																																										20.541	19.2705	20.541	22.5057	20.541	53.5242		20.541
																																										20.765	20.0603	20.765	22.0963	20.765	53.3901		20.765
																																										20.988	20.048	20.988	22.0452	20.988	56.2225		20.988
																																										21.211	19.718	21.211	21.1838	21.211	56.7501		21.211
																																										21.434	19.8122	21.434	21.6245	21.434	58.4423		21.434
																																										21.658	20.5187	21.658	20.9168	21.658	58.6406		21.658
																																										21.881	20.3308	21.881	21.1958	21.881	59.0289		21.881
																																										22.104	19.6785	22.104	21.0525	22.104	60.6166		22.104
																																										22.327	19.2932	22.327	20.6679	22.327	63.0391		22.327
																																										22.551	19.1885	22.551	21.2096	22.551	63.7583		22.551
																																										22.774	19.498	22.774	20.8773	22.774	63.4729		22.774
																																										22.997	18.743	22.997	20.0562	22.997	63.2058		22.997
																																										23.221	18.9628	23.221	20.1119	23.221	61.7665		23.221
																																										23.444	18.736	23.444	20.061	23.444	61.9489		23.444
																																										23.667	18.9134	23.667	19.3359	23.667	63.6049		23.667
																																										23.89	18.3423	23.89	19.2097	23.89	64.4659		23.89
																																										24.114	17.6818	24.114	18.7651	24.114	65.9081		24.114
																																										24.337	17.6936	24.337	19.1085	24.337	68.938		24.337
																																										24.56	17.1835	24.56	18.8576	24.56	71.151		24.56
																																										24.784	17.6326	24.784	19.1941	24.784	73.8447		24.784
																																										25.007	17.0265	25.007	19.3139	25.007	73.1231		25.007
																																										25.23	17.2488	25.23	19.2519	25.23	73.3746		25.23
																																										25.453	17.7792	25.453	19.1617	25.453	70.7061		25.453
																																										25.677	16.8567	25.677	18.8027	25.677	71.0826		25.677
																																										25.9	17.6713	25.9	18.5931	25.9	71.8135		25.9
																																										26.123	17.9566	26.123	19.3238	26.123	67.6144		26.123
																																										26.346	17.7843	26.346	18.9568	26.346	66.0085		26.346
																																										26.57	17.8966	26.57	19.4661	26.57	63.0586		26.57
																																										26.793	18.5237	26.793	18.9752	26.793	64.179		26.793
																																										27.016	18.6866	27.016	19.8143	27.016	64.0447		27.016
																																										27.24	18.2808	27.24	19.5008	27.24	62.7924		27.24
																																										27.463	18.3092	27.463	19.8728	27.463	63.216		27.463
																																										27.686	17.4917	27.686	20.1766	27.686	61.6247		27.686
																																										27.909	17.8897	27.909	20.0611	27.909	60.6045		27.909
																																										28.133	18.2597	28.133	19.8381	28.133	60.1169		28.133
																																										28.356	19.1911	28.356	21.0719	28.356	58.9426		28.356
																																										28.579	19.575	28.579	20.2002	28.579	58.137		28.579
																																										28.802	20.0485	28.802	19.7074	28.802	58.4579		28.802
																																										29.026	20.0034	29.026	19.8295	29.026	57.0547		29.026
																																										29.249	20.7431	29.249	20.2805	29.249	57.0377		29.249
																																										29.472	21.4091	29.472	20.7933	29.472	56.9859		29.472
																																										29.696	21.2824	29.696	21.1107	29.696	55.1028		29.696
																																										29.919	21.358	29.919	21.0836	29.919	57.1811		29.919
																																										30.142	20.5913	30.142	21.0372	30.142	55.7156		30.142
																																										30.365	20.2004	30.365	21.0206	30.365	55.6705		30.365
																																										30.589	20.4251	30.589	20.9309	30.589	52.7991		30.589
																																										30.812	20.8096	30.812	20.9765	30.812	52.0716		30.812
																																										31.035	21.7804	31.035	20.828	31.035	51.6525		31.035
																																										31.258	21.7045	31.258	20.0943	31.258	49.5549		31.258
																																										31.482	22.438	31.482	20.2537	31.482	49.8709		31.482
																																										31.705	21.8127	31.705	20.5229	31.705	48.615		31.705
																																										31.928	21.3571	31.928	21.5743	31.928	49.7598		31.928
																																										32.152	21.756	32.152	21.1042	32.152	50.2638		32.152
																																										32.375	22.2317	32.375	21.6966	32.375	51.1775		32.375
																																										32.598	22.3366	32.598	21.8775	32.598	49.4539		32.598
																																										32.821	21.5007	32.821	22.1675	32.821	47.7718		32.821
																																										33.045	21.8826	33.045	21.6096	33.045	49.0546		33.045
																																										33.268	20.8826	33.268	21.6593	33.268	49.742		33.268
																																										33.491	20.6891	33.491	21.2528	33.491	48.7231		33.491
																																										33.715	21.4957	33.715	22.1008	33.715	48.9157		33.715
																																										33.938	21.6341	33.938	21.0185	33.938	47.5922		33.938
																																										34.161	20.5632	34.161	21.3594	34.161	48.6039		34.161
																																										34.384	21.892	34.384	21.5784	34.384	47.5302		34.384
																																										34.608	21.4299	34.608	21.9128	34.608	44.4826		34.608
																																										34.831	21.7124	34.831	21.7504	34.831	42.8522		34.831
																																										35.054	22.0723	35.054	21.5627	35.054	43.698		35.054
																																										35.277	21.5972	35.277	22.5059	35.277	45.6044		35.277
																																										35.501	21.9416	35.501	21.5945	35.501	46.6121		35.501
																																										35.724	21.6482	35.724	22.2017	35.724	47.7609		35.724
																																										35.947	21.7809	35.947	21.5428	35.947	49.0583		35.947
																																										36.171	21.7235	36.171	21.7304	36.171	48.0564		36.171
																																										36.394	21.623	36.394	21.9178	36.394	46.9193		36.394
																																										36.617	21.7005	36.617	21.4647	36.617	47.7981		36.617
																																										36.84	20.2555	36.84	21.25	36.84	49.3773		36.84
																																										37.064	20.9216	37.064	21.4049	37.064	48.5598		37.064
																																										37.287	21.4783	37.287	21.4507	37.287	48.6393		37.287
																																										37.51	20.9423	37.51	21.9291	37.51	50.404		37.51
																																										37.733	20.955	37.733	21.3563	37.733	52.3306		37.733
																																										37.957	20.4801	37.957	20.9842	37.957	54.6718		37.957
																																										38.18	20.4274	38.18	21.4069	38.18	56.7618		38.18
																																										38.403	20.1995	38.403	20.935	38.403	57.682		38.403
																																										38.627	20.2175	38.627	20.6304	38.627	59.6775		38.627
																																										38.85	19.6875	38.85	20.4927	38.85	58.6228		38.85
																																										39.073	19.8428	39.073	20.2982	39.073	60.2837		39.073
																																										39.296	19.6704	39.296	20.6113	39.296	65.9268		39.296
																																										39.52	19.0204	39.52	19.9538	39.52	70.47		39.52
																																										39.743	19.7479	39.743	20.5903	39.743	72.089		39.743
																																										39.966	19.0428	39.966	20.2824	39.966	71.958		39.966
																																										40.189	18.4218	40.189	20.1478	40.189	71.0911		40.189
																																										40.413	18.5511	40.413	19.5797	40.413	68.8461		40.413
																																										40.636	18.8699	40.636	19.3959	40.636	70.7462		40.636
																																										40.859	18.5172	40.859	19.7094	40.859	71.0128		40.859
																																										41.083	18.5178	41.083	19.1102	41.083	72.1078		41.083
																																										41.306	17.7222	41.306	19.4552	41.306	73.7972		41.306
																																										41.529	18.2916	41.529	19.8251	41.529	73.3105		41.529
																																										41.752	17.9285	41.752	19.0646	41.752	70.9235		41.752
																																										41.976	17.8144	41.976	19.6364	41.976	69.9082		41.976
																																										42.199	17.8202	42.199	20.0606	42.199	65.9242		42.199
																																										42.422	18.5604	42.422	20.4914	42.422	62.0112		42.422
																																										42.646	19.1386	42.646	19.7724	42.646	61.6019		42.646
																																										42.869	19.2387	42.869	20.5738	42.869	61.8954		42.869
																																										43.092	18.6782	43.092	21.1078	43.092	63.5491		43.092
																																										43.315	18.1851	43.315	20.4769	43.315	63.1486		43.315
																																										43.539	18.2943	43.539	20.4023	43.539	61.4037		43.539
																																										43.762	18.5069	43.762	19.5144	43.762	63.1176		43.762
																																										43.985	18.7764	43.985	19.8012	43.985	61.8358		43.985
																																										44.208	18.3624	44.208	18.959	44.208	60.5501		44.208
																																										44.432	18.6978	44.432	20.7171	44.432	61.9034		44.432
																																										44.655	18.4614	44.655	20.1953	44.655	61.282		44.655
																																										44.878	18.3113	44.878	20.0483	44.878	60.9365		44.878
																																										45.102	19.1871	45.102	20.8795	45.102	59.7541		45.102
																																										45.325	18.5466	45.325	19.7225	45.325	60.8482		45.325
																																										45.548	17.7369	45.548	19.829	45.548	59.9261		45.548
																																										45.771	18.0917	45.771	19.8572	45.771	59.921		45.771
																																										45.995	18.1706	45.995	20.1731	45.995	59.4732		45.995
																																										46.218	19.2277	46.218	20.4655	46.218	58.6889		46.218
																																										46.441	19.4944	46.441	20.8303	46.441	56.4256		46.441
																																										46.664	19.4245	46.664	20.2861	46.664	54.7956		46.664
																																										46.888	20.2484	46.888	20.6002	46.888	55.7881		46.888
																																										47.111	20.7138	47.111	20.7121	47.111	54.3193		47.111
																																										47.334	19.9625	47.334	20.5186	47.334	49.3761		47.334
																																										47.558	20.4513	47.558	21.0962	47.558	46.6856		47.558
																																										47.781	20.4083	47.781	21.1342	47.781	46.4251		47.781
																																										48.004	20.3451	48.004	20.8339	48.004	44.5162		48.004
																																										48.227	20.4785	48.227	21.3726	48.227	44.5418		48.227
																																										48.451	20.8291	48.451	21.4048	48.451	41.62		48.451
																																										48.674	20.6212	48.674	22.3795	48.674	40.4656		48.674
																																										48.897	20.9377	48.897	22.1384	48.897	40.6209		48.897
																																										49.12	21.5686	49.12	22.1141	49.12	39.7851		49.12
																																										49.344	21.7143	49.344	22.5902	49.344	41.5838		49.344
																																										49.567	21.268	49.567	22.5446	49.567	44.9702		49.567
																																										49.79	21.7393	49.79	23.1099	49.79	46.1821		49.79
																																										50.014	20.9654	50.014	23.6622	50.014	47.614		50.014
																																										50.237	21.6664	50.237	23.3056	50.237	49.2341		50.237
																																										50.46	20.8548	50.46	22.8819	50.46	49.5342		50.46
																																										50.683	21.2015	50.683	22.6795	50.683	46.4634		50.683
																																										50.907	21.1757	50.907	22.2947	50.907	45.6671		50.907
																																										51.13	20.4975	51.13	22.9616	51.13	44.4762		51.13
																																										51.353	20.9681	51.353	22.5343	51.353	44.5877		51.353
																																										51.577	20.2189	51.577	22.1413	51.577	42.465		51.577
																																										51.8	20.1303	51.8	21.408	51.8	43.1174		51.8
																																										52.023	21.4705	52.023	20.7329	52.023	43.995		52.023
																																										52.246	21.4416	52.246	21.7666	52.246	46.1339		52.246
																																										52.47	20.9578	52.47	21.7676	52.47	48.9584		52.47
																																										52.693	20.9294	52.693	21.4541	52.693	50.5528		52.693
																																										52.916	20.8631	52.916	21.677	52.916	53.3754		52.916
																																										53.139	20.7316	53.139	21.509	53.139	54.2817		53.139
																																										53.363	20.8125	53.363	21.8394	53.363	55.7423		53.363
																																										53.586	20.2622	53.586	22.1958	53.586	58.7188		53.586
																																										53.809	20.79	53.809	21.4971	53.809	58.6639		53.809
																																										54.033	21.0075	54.033	21.5503	54.033	55.6865		54.033
																																										54.256	21.5737	54.256	21.1895	54.256	54.2432		54.256
																																										54.479	21.0988	54.479	21.183	54.479	51.6255		54.479
																																										54.702	21.3529	54.702	21.2418	54.702	49.9698		54.702
																																										54.926	20.6378	54.926	21.405	54.926	51.7273		54.926
																																										55.149	20.6764	55.149	21.8862	55.149	50.277		55.149
																																										55.372	21.4331	55.372	21.3878	55.372	53.7104		55.372
																																										55.595	20.9912	55.595	21.9439	55.595	58.3087		55.595
																																										55.819	20.1494	55.819	21.8149	55.819	58.8516		55.819
																																										56.042	20.5387	56.042	21.6221	56.042	59.2792		56.042
																																										56.265	20.6454	56.265	21.6587	56.265	58.1394		56.265
																																										56.489	21.0071	56.489	21.6527	56.489	56.4297		56.489
																																										56.712	20.0444	56.712	21.4395	56.712	54.5258		56.712
																																										56.935	20.4423	56.935	21.1884	56.935	52.1856		56.935
																																										57.158	20.2403	57.158	20.655	57.158	51.1088		57.158
																																										57.382	20.8745	57.382	19.85	57.382	47.7341		57.382
																																										57.605	20.8662	57.605	20.486	57.605	47.3856		57.605
																																										57.828	21.0952	57.828	20.2062	57.828	47.5474		57.828
																																										58.051	20.9045	58.051	19.6948	58.051	47.8336		58.051
																																										58.275	20.6853	58.275	20.1238	58.275	49.3672		58.275
																																										58.498	20.9545	58.498	20.2022	58.498	50.8236		58.498
																																										58.721	20.3978	58.721	20.9588	58.721	52.5155		58.721
																																										58.945	20.805	58.945	20.6925	58.945	53.4616		58.945
																																										59.168	20.8926	59.168	20.281	59.168	53.4514		59.168
																																										59.391	19.3781	59.391	19.607	59.391	54.5355		59.391
																																										59.614	19.7967	59.614	19.4924	59.614	54.0179		59.614
																																										59.838	19.7066	59.838	19.6986	59.838	54.1449		59.838
																																										60.061	19.4204	60.061	20.2093	60.061	53.0534		60.061
																																										60.284	19.9682	60.284	20.5512	60.284	54.1463		60.284
																																										60.507	19.9453	60.507	19.8071	60.507	57.4124		60.507
																																										60.731	19.2317	60.731	20.0294	60.731	57.3681		60.731
																																										60.954	19.0775	60.954	19.9459	60.954	57.024		60.954
																																										61.177	20.1043	61.177	19.4989	61.177	53.7469		61.177
																																										61.401	19.6913	61.401	19.934	61.401	52.2438		61.401
																																										61.624	19.8019	61.624	19.9373	61.624	51.8249		61.624
																																										61.847	20.4862	61.847	20.5639	61.847	54.2894		61.847
																																										62.07	20.7293	62.07	20.1661	62.07	56.8427		62.07
																																										62.294	21.4473	62.294	20.6787	62.294	59.1264		62.294
																																										62.517	20.1813	62.517	21.5988	62.517	61.4944		62.517
																																										62.74	20.4127	62.74	20.3998	62.74	62.3148		62.74
																																										62.964	20.4276	62.964	20.4531	62.964	59.0859		62.964
																																										63.187	21.6942	63.187	20.5211	63.187	54.1996		63.187
																																										63.41	20.7813	63.41	20.9214	63.41	49.3833		63.41
																																										63.633	20.6001	63.633	20.7584	63.633	46.3715		63.633
																																										63.857	21.229	63.857	21.336	63.857	44.2417		63.857
																																										64.08	21.5517	64.08	20.8509	64.08	42.9372		64.08
																																										64.303	21.5206	64.303	20.7577	64.303	43.6688		64.303
																																										64.526	21.5317	64.526	20.9721	64.526	44.6703		64.526
																																										64.75	21.3922	64.75	21.0361	64.75	44.3831		64.75
																																										64.973	22.3206	64.973	20.7666	64.973	45.5306		64.973
																																										65.196	22.4583	65.196	20.958	65.196	44.4641		65.196
																																										65.42	23.1108	65.42	21.4214	65.42	44.1244		65.42
																																										65.643	23.9622	65.643	21.6123	65.643	42.1939		65.643
																																										65.866	23.3619	65.866	21.2985	65.866	42.1726		65.866
																																										66.089	24.2715	66.089	21.3075	66.089	40.1696		66.089
																																										66.313	23.9033	66.313	21.4943	66.313	40.6819		66.313
																																										66.536	24.0162	66.536	21.6669	66.536	41.2431		66.536
																																										66.759	24.089	66.759	22.6821	66.759	42.2722		66.759
																																										66.982	23.8744	66.982	22.4343	66.982	41.6688		66.982
																																										67.206	23.7149	67.206	22.0671	67.206	41.8922		67.206
																																										67.429	24.3609	67.429	22.8225	67.429	40.3104		67.429
																																										67.652	24.4419	67.652	22.6573	67.652	38.0105		67.652
																																										67.876	24.466	67.876	22.3835	67.876	39.3003		67.876
																																										68.099	25.0556	68.099	22.3481	68.099	40.1108		68.099
																																										68.322	24.3443	68.322	22.5289	68.322	40.3375		68.322
																																										68.545	24.8494	68.545	22.9181	68.545	40.8815		68.545
																																										68.769	24.9122	68.769	22.5233	68.769	40.0697		68.769
																																										68.992	25.0387	68.992	22.3748	68.992	39.6679		68.992
																																										69.215	24.6426	69.215	22.7313	69.215	37.3039		69.215
																																										69.438	24.9054	69.438	23.3817	69.438	34.8922		69.438
																																										69.662	24.4762	69.662	23.0626	69.662	34.5254		69.662
																																										69.885	25.72	69.885	23.0984	69.885	35.5494		69.885
																																										70.108	25.5597	70.108	23.3619	70.108	35.3874		70.108
																																										70.332	25.3968	70.332	23.4706	70.332	34.3631		70.332
																																										70.555	24.7377	70.555	22.0394	70.555	34.4922		70.555
																																										70.778	25.6347	70.778	21.8195	70.778	34.9867		70.778
																																										71.001	25.7324	71.001	21.8581	71.001	35.555		71.001
																																										71.225	26.6158	71.225	22.3698	71.225	34.2899		71.225
																																										71.448	26.0921	71.448	22.3286	71.448	35.9886		71.448
																																										71.671	26.28	71.671	22.4222	71.671	37.3612		71.671
																																										71.895	25.639	71.895	22.7096	71.895	39.0158		71.895
																																										72.118	26.0687	72.118	22.8707	72.118	37.6869		72.118
																																										72.341	26.162	72.341	22.8732	72.341	37.3538		72.341
																																										72.564	26.2361	72.564	22.5414	72.564	37.7271		72.564
																																										72.788	26.2047	72.788	22.4303	72.788	37.4221		72.788
																																										73.011	25.3114	73.011	22.3751	73.011	38.8926		73.011
																																										73.234	26.376	73.234	21.4702	73.234	37.5342		73.234
																																										73.457	26.4188	73.457	22.2927	73.457	37.7841		73.457
																																										73.681	26.0196	73.681	22.4398	73.681	35.9263		73.681
																																										73.904	26.5382	73.904	22.9644	73.904	34.9026		73.904
																																										74.127	26.8156	74.127	23.5781	74.127	33.6521		74.127
																																										74.351	26.9833	74.351	22.757	74.351	33.2645		74.351
																																										74.574	26.8059	74.574	22.9422	74.574	30.3412		74.574
																																										74.797	27.0661	74.797	22.7526	74.797	28.3052		74.797
																																										75.02	27.0654	75.02	22.7981	75.02	26.5689		75.02
																																										75.244	27.6614	75.244	22.8415	75.244	25.6393		75.244
																																										75.467	28.284	75.467	23.507	75.467	24.5435		75.467
																																										75.69	28.4065	75.69	23.7079	75.69	23.2128		75.69
																																										75.913	28.9881	75.913	23.4983	75.913	22.1666		75.913
																																										76.137	29.8716	76.137	23.6252	76.137	23.0344		76.137
																																										76.36	29.3442	76.36	24.1318	76.36	23.0908		76.36
																																										76.583	29.4377	76.583	24.3077	76.583	24.5321		76.583
																																										76.807	30.4504	76.807	24.5393	76.807	24.5101		76.807
																																										77.03	29.7357	77.03	24.9406	77.03	24.4059		77.03
																																										77.253	28.9883	77.253	24.4592	77.253	25.0529		77.253
																																										77.476	29.3971	77.476	24.2983	77.476	24.5431		77.476
																																										77.7	29.4761	77.7	25.0161	77.7	23.5245		77.7
																																										77.923	30.1576	77.923	25.314	77.923	22.4056		77.923
																																										78.146	30.6235	78.146	25.4702	78.146	21.6593		78.146
																																										78.369	29.6189	78.369	26.0948	78.369	19.3927		78.369
																																										78.593	30.3124	78.593	26.4008	78.593	18.3324		78.593
																																										78.816	29.9866	78.816	25.557	78.816	17.4798		78.816
																																										79.039	30.3632	79.039	24.1397	79.039	17.5914		79.039
																																										79.263	30.6612	79.263	24.858	79.263	17.1211		79.263
																																										79.486	30.4787	79.486	25.0374	79.486	16.8707		79.486
																																										79.709	29.8761	79.709	24.2586	79.709	17.2027		79.709
																																										79.932	30.6062	79.932	24.4641	79.932	18.3858		79.932
																																										80.156	30.5911	80.156	24.6817	80.156	18.1413		80.156
																																										80.379	29.9946	80.379	24.6023	80.379	20.3921		80.379
																																										80.602	30.5652	80.602	24.5909	80.602	20.5733		80.602
																																										80.826	30.5686	80.826	25.306	80.826	21.3282		80.826
																																										81.049	29.3999	81.049	24.8746	81.049	22.2799		81.049
																																										81.272	30.5589	81.272	24.3949	81.272	22.7741		81.272
																																										81.495	30.3625	81.495	24.753	81.495	22.8076		81.495
																																										81.719	31.1165	81.719	24.8861	81.719	22.7238		81.719
																																										81.942	31.2521	81.942	25.1009	81.942	23.0058		81.942
																																										82.165	30.48	82.165	24.7756	82.165	22.3377		82.165
																																										82.388	30.5772	82.388	24.5747	82.388	23.8471		82.388
																																										82.612	30.7895	82.612	24.7545	82.612	24.3552		82.612
																																										82.835	31.3401	82.835	25.4028	82.835	23.6843		82.835
																																										83.058	31.2052	83.058	25.1836	83.058	23.2307		83.058
																																										83.282	31.2205	83.282	25.8043	83.282	24.2281		83.282
																																										83.505	31.8931	83.505	25.9211	83.505	24.87		83.505
																																										83.728	31.268	83.728	24.9952	83.728	24.1161		83.728
																																										83.951	31.0398	83.951	25.4837	83.951	25.1335		83.951
																																										84.175	31.921	84.175	24.8509	84.175	23.93		84.175
																																										84.398	31.8639	84.398	24.3479	84.398	23.2319		84.398
																																										84.621	31.4672	84.621	24.8402	84.621	22.297		84.621
																																										84.844	33.2074	84.844	24.6586	84.844	22.0484		84.844
																																										85.068	33.3236	85.068	24.7163	85.068	22.631		85.068
																																										85.291	32.3955	85.291	25.1343	85.291	23.0182		85.291
																																										85.514	33.1173	85.514	26.2417	85.514	23.5443		85.514
																																										85.738	32.42	85.738	25.9767	85.738	25.4368		85.738
																																										85.961	32.9842	85.961	25.0545	85.961	24.4431		85.961
																																										86.184	33.183	86.184	25.1821	86.184	24.7003		86.184
																																										86.407	34.0099	86.407	25.3599	86.407	23.8586		86.407
																																										86.631	33.669	86.631	24.1215	86.631	22.8805		86.631
																																										86.854	33.0195	86.854	24.1892	86.854	21.1913		86.854
																																										87.077	32.9065	87.077	24.3483	87.077	20.6788		87.077
																																										87.3	32.5855	87.3	23.9375	87.3	20.0858		87.3
																																										87.524	33.3178	87.524	25.1889	87.524	20.3327		87.524
																																										87.747	32.8868	87.747	24.8592	87.747	21.9188		87.747
																																										87.97	32.973	87.97	24.1685	87.97	24.9211		87.97
																																										88.194	33.4756	88.194	24.9522	88.194	28.3662		88.194
																																										88.417	34.0993	88.417	24.5988	88.417	29.8739		88.417
																																										88.64	33.9368	88.64	24.9934	88.64	29.6143		88.64
																																										88.863	33.489	88.863	24.8389	88.863	29.0498		88.863
																																										89.087	34.4644	89.087	25.0798	89.087	27.6991		89.087
																																										89.31	34.5166	89.31	25.8091	89.31	24.6206		89.31
																																										89.533	33.0794	89.533	26.2911	89.533	22.8066		89.533
																																										89.757	32.9078	89.757	25.3473	89.757	19.7388		89.757
																																										89.98	32.6337	89.98	25.4245	89.98	18.4746		89.98
																																										90.203	32.9651	90.203	24.4952	90.203	18.214		90.203
																																										90.426	33.2178	90.426	24.0796	90.426	19.2956		90.426
																																										90.65	33.3473	90.65	23.73	90.65	20.1958		90.65
																																										90.873	33.7847	90.873	22.9701	90.873	20.1368		90.873
																																										91.096	33.5343	91.096	24.1009	91.096	20.4074		91.096
																																										91.319	33.1501	91.319	24.7651	91.319	21.2389		91.319
																																										91.543	33.089	91.543	24.8106	91.543	21.4448		91.543
																																										91.766	32.8175	91.766	26.3864	91.766	22.6681		91.766
																																										91.989	33.8246	91.989	25.6617	91.989	23.2384		91.989
																																										92.213	33.0745	92.213	24.5763	92.213	23.286		92.213
																																										92.436	32.288	92.436	24.0895	92.436	23.4888		92.436
																																										92.659	32.4909	92.659	24.9401	92.659	23.3627		92.659
																																										92.882	32.7702	92.882	24.5081	92.882	23.718		92.882
																																										93.106	31.7058	93.106	24.4931	93.106	24.1123		93.106
																																										93.329	31.9477	93.329	24.4388	93.329	25.7983		93.329
																																										93.552	31.3626	93.552	24.4207	93.552	27.2259		93.552
																																										93.775	32.3246	93.775	23.7365	93.775	28.2568		93.775
																																										93.999	31.4168	93.999	23.7907	93.999	28.5138		93.999
																																										94.222	31.9353	94.222	24.1561	94.222	30.2061		94.222
																																										94.445	31.7003	94.445	23.7346	94.445	31.4676		94.445
																																										94.669	31.5406	94.669	23.0649	94.669	32.5386		94.669
																																										94.892	30.8288	94.892	23.0684	94.892	31.4445		94.892
																																										95.115	31.0547	95.115	22.7418	95.115	31.0086		95.115
																																										95.338	31.0449	95.338	23.0956	95.338	31.0288		95.338
																																										95.562	31.5977	95.562	23.7735	95.562	31.1375		95.562
																																										95.785	32.3189	95.785	22.7641	95.785	31.7527		95.785
																																										96.008	31.3105	96.008	23.0402	96.008	32.8496		96.008
																																										96.231	31.6817	96.231	23.2608	96.231	31.8856		96.231
																																										96.455	31.8483	96.455	23.4044	96.455	32.8068		96.455
																																										96.678	31.6096	96.678	22.3629	96.678	33.2806		96.678
																																										96.901	32.1449	96.901	22.4121	96.901	32.6944		96.901
																																										97.125	33.1544	97.125	23.4038	97.125	34.3679		97.125
																																										97.348	32.7384	97.348	22.6404	97.348	34.0225		97.348
																																										97.571	31.917	97.571	24.1492	97.571	33.1963		97.571
																																										97.794	32.6398	97.794	23.5273	97.794	33.8576		97.794
																																										98.018	31.5606	98.018	23.0326	98.018	32.9908		98.018
																																										98.241	32.4105	98.241	23.6931	98.241	32.2507		98.241
																																										98.464	32.968	98.464	23.9716	98.464	30.6755		98.464
																																										98.688	33.5485	98.688	24.7024	98.688	30.6825		98.688
																																										98.911	34.2713	98.911	23.5869	98.911	30.2494		98.911
																																										99.134	34.0222	99.134	23.8124	99.134	29.4628		99.134
																																										99.357	33.6271	99.357	24.2051	99.357	29.478		99.357
																																										99.581	33.808	99.581	23.2697	99.581	28.5986		99.581
																																										99.804	32.7069	99.804	23.5986	99.804	29.1631		99.804
																																										100.027	33.8008	100.027	24.3765	100.027	27.9533		100.027
																																										100.25	33.9172	100.25	24.2343	100.25	25.8619		100.25
																																										100.474	34.0022	100.474	23.6361	100.474	25.3652		100.474
																																										100.697	34.6574	100.697	23.9402	100.697	26.7974		100.697
																																										100.92	34.1831	100.92	23.8865	100.92	24.8019		100.92
																																										101.144	34.091	101.144	23.7565	101.144	24.0131		101.144
																																										101.367	34.5922	101.367	24.0113	101.367	24.2843		101.367
																																										101.59	35.0073	101.59	23.447	101.59	22.3842		101.59
																																										101.813	35.414	101.813	23.9128	101.813	22.8737		101.813
																																										102.037	35.2394	102.037	23.9325	102.037	20.8554		102.037
																																										102.26	35.9079	102.26	23.7119	102.26	19.4899		102.26
																																										102.483	35.7599	102.483	24.0467	102.483	16.2489		102.483
																																										102.706	35.7177	102.706	23.9483	102.706	14.4765		102.706
																																										102.93	34.741	102.93	23.3397	102.93	15.1423		102.93
																																										103.153	35.0106	103.153	22.6935	103.153	16.444		103.153
																																										103.376	35.4315	103.376	23.2856	103.376	18.2291		103.376
																																										103.6	34.2557	103.6	23.8389	103.6	20.3529		103.6
																																										103.823	34.1468	103.823	24.6844	103.823	23.584		103.823
																																										104.046	34.1757	104.046	23.5419	104.046	24.502		104.046
																																										104.269	34.3932	104.269	23.1677	104.269	27.2212		104.269
																																										104.493	33.7806	104.493	23.1168	104.493	28.2749		104.493
																																										104.716	33.4016	104.716	22.834	104.716	28.2655		104.716
																																										104.939	32.9487	104.939	22.4381	104.939	29.7971		104.939
																																										105.162	32.8421	105.162	23.4163	105.162	30.3372		105.162
																																										105.386	33.2826	105.386	23.5955	105.386	32.7442		105.386
																																										105.609	32.8067	105.609	23.6753	105.609	33.5036		105.609
																																										105.832	33.2905	105.832	23.5082	105.832	33.9091		105.832
																																										106.056	33.5756	106.056	23.9671	106.056	35.4323		106.056
																																										106.279	33.4549	106.279	24.3331	106.279	35.1868		106.279
																																										106.502	32.4221	106.502	23.7019	106.502	33.9139		106.502
																																										106.725	33.1936	106.725	22.8874	106.725	34.0185		106.725
																																										106.949	32.9237	106.949	23.6605	106.949	34.3876		106.949
																																										107.172	32.7968	107.172	24.1439	107.172	34.7993		107.172
																																										107.395	33.8925	107.395	24.3593	107.395	33.0382		107.395
																																										107.618	34.0844	107.618	24.9004	107.618	31.3772		107.618
																																										107.842	33.6676	107.842	25.163	107.842	30.0673		107.842
																																										108.065	34.8509	108.065	23.8194	108.065	30.539		108.065
																																										108.288	33.8445	108.288	24.9273	108.288	30.01		108.288
																																										108.512	34.2879	108.512	23.4336	108.512	29.687		108.512
																																										108.735	34.9035	108.735	23.3103	108.735	30.8397		108.735
																																										108.958	35.1457	108.958	23.0798	108.958	31.3417		108.958
																																										109.181	35.2928	109.181	23.836	109.181	30.5958		109.181
																																										109.405	34.553	109.405	23.9758	109.405	30.3047		109.405
																																										109.628	33.5764	109.628	24.2245	109.628	28.9019		109.628
																																										109.851	34.7079	109.851	24.0597	109.851	28.9343		109.851
																																										110.075	35.3337	110.075	24.9293	110.075	27.0838		110.075
																																										110.298	34.4734	110.298	25.334	110.298	24.7809		110.298
																																										110.521	35.1386	110.521	24.964	110.521	23.957		110.521
																																										110.744	35.4164	110.744	24.1844	110.744	21.291		110.744
																																										110.968	35.3928	110.968	22.6161	110.968	20.6064		110.968
																																										111.191	35.529	111.191	23.3216	111.191	19.1504		111.191
																																										111.414	35.8479	111.414	23.2449	111.414	19.2943		111.414
																																										111.637	36.72	111.637	23.7434	111.637	19.4798		111.637
																																										111.861	35.8606	111.861	24.0646	111.861	19.8077		111.861
																																										112.084	36.325	112.084	24.4984	112.084	20.0088		112.084
																																										112.307	34.8746	112.307	24.3561	112.307	21.2948		112.307
																																										112.531	34.5132	112.531	24.7803	112.531	22.2782		112.531
																																										112.754	34.131	112.754	24.2211	112.754	21.5344		112.754
																																										112.977	35.4005	112.977	24.4951	112.977	20.8362		112.977
																																										113.2	33.7637	113.2	24.2784	113.2	19.6775		113.2
																																										113.424	33.988	113.424	24.3243	113.424	19.0902		113.424
																																										113.647	34.5398	113.647	24.9447	113.647	20.6983		113.647
																																										113.87	34.4873	113.87	24.2487	113.87	20.3014		113.87
																																										114.093	34.5989	114.093	23.4876	114.093	20.1398		114.093
																																										114.317	33.5285	114.317	24.6529	114.317	19.7517		114.317
																																										114.54	33.6389	114.54	25.5157	114.54	20.2582		114.54
																																										114.763	34.143	114.763	25.6568	114.763	22.6441		114.763
																																										114.987	33.2492	114.987	24.8294	114.987	24.3506		114.987
																																										115.21	33.2563	115.21	23.509	115.21	24.946		115.21
																																										115.433	33.8456	115.433	23.8388	115.433	26.7817		115.433
																																										115.656	33.639	115.656	24.4547	115.656	26.5563		115.656
																																										115.88	33.5472	115.88	23.9353	115.88	25.7792		115.88
																																										116.103	33.3006	116.103	23.6841	116.103	25.7533		116.103
																																										116.326	33.8929	116.326	23.5824	116.326	24.3235		116.326
																																										116.549	33.3642	116.549	23.6693	116.549	24.5051		116.549
																																										116.773	34.1629	116.773	23.4917	116.773	23.8827		116.773
																																										116.996	33.9072	116.996	23.0976	116.996	22.6564		116.996
																																										117.219	34.3075	117.219	23.7707	117.219	21.5068		117.219
																																										117.443	34.2826	117.443	24.1652	117.443	21.4551		117.443
																																										117.666	34.5829	117.666	23.1576	117.666	21.0157		117.666
																																										117.889	33.5344	117.889	22.922	117.889	20.411		117.889
																																										118.112	34.43	118.112	23.3901	118.112	20.7183		118.112
																																										118.336	34.593	118.336	23.0846	118.336	21.186		118.336
																																										118.559	33.8854	118.559	23.9752	118.559	22.92		118.559
																																										118.782	33.7459	118.782	24.4233	118.782	21.5881		118.782
																																										119.006	34.5287	119.006	24.3448	119.006	23.1844		119.006
																																										119.229	34.2558	119.229	23.9371	119.229	23.1124		119.229
																																										119.452	33.8992	119.452	23.8326	119.452	23.0689		119.452
																																										119.675	33.8512	119.675	24.2114	119.675	22.2827		119.675
																																										119.899	34.9938	119.899	24.2999	119.899	21.7515		119.899
																																										120.122	34.9204	120.122	23.8532	120.122	24.216		120.122
																																										120.345	34.1803	120.345	23.7807	120.345	25.2497		120.345
																																										120.568	34.024	120.568	24.0887	120.568	26.2632		120.568
																																										120.792	35.2369	120.792	23.68	120.792	26.9759		120.792
																																										121.015	34.5999	121.015	23.5914	121.015	25.7872		121.015
																																										121.238	34.2029	121.238	23.3008	121.238	23.7691		121.238
																																										121.462	34.6091	121.462	23.2922	121.462	22.3044		121.462
																																										121.685	35.454	121.685	24.5597	121.685	21.1219		121.685
																																										121.908	34.6456	121.908	23.6039	121.908	20.8575		121.908
																																										122.131	35.0534	122.131	24.6298	122.131	20.6132		122.131
																																										122.355	34.6661	122.355	24.1193	122.355	19.6917		122.355
																																										122.578	35.5777	122.578	25.3593	122.578	19.9476		122.578
																																										122.801	35.5286	122.801	24.6808	122.801	18.1576		122.801
																																										123.024	36.3799	123.024	24.7182	123.024	17.4436		123.024
																																										123.248	35.9266	123.248	24.3464	123.248	17.4173		123.248
																																										123.471	36.1492	123.471	24.6891	123.471	17.5306		123.471
																																										123.694	35.6563	123.694	23.7804	123.694	18.3201		123.694
																																										123.918	35.3665	123.918	24.7988	123.918	19.4995		123.918
																																										124.141	35.0881	124.141	25.2493	124.141	19.7177		124.141
																																										124.364	35.1771	124.364	25.3259	124.364	19.846		124.364
																																										124.587	34.7185	124.587	25.099	124.587	21.2986		124.587
																																										124.811	35.2398	124.811	25.7376	124.811	20.7753		124.811
																																										125.034	36.0704	125.034	23.9763	125.034	20.4874		125.034
																																										125.257	36.4717	125.257	23.7433	125.257	20.8728		125.257
																																										125.48	35.7044	125.48	23.0118	125.48	20.2301		125.48
																																										125.704	35.0171	125.704	23.3201	125.704	19.5994		125.704
																																										125.927	35.1878	125.927	23.6943	125.927	19.5732		125.927
																																										126.15	35.3721	126.15	23.8662	126.15	18.9265		126.15
																																										126.374	35.9688	126.374	23.1178	126.374	19.5924		126.374
																																										126.597	35.507	126.597	23.9673	126.597	19.5891		126.597
																																										126.82	35.5337	126.82	24.0239	126.82	20.7083		126.82
																																										127.043	35.8166	127.043	24.0879	127.043	20.8417		127.043
																																										127.267	36.3993	127.267	23.8031	127.267	19.5599		127.267
																																										127.49	35.9368	127.49	23.3609	127.49	19.3046		127.49
																																										127.713	35.9772	127.713	24.0162	127.713	18.3195		127.713
																																										127.937	35.1268	127.937	23.4752	127.937	17.5136		127.937
																																										128.16	35.8739	128.16	23.6122	128.16	17.085		128.16
																																										128.383	36.6061	128.383	23.0254	128.383	15.6052		128.383
																																										128.606	36.681	128.606	23.4828	128.606	15.6911		128.606
																																										128.83	36.936	128.83	23.4892	128.83	16.2386		128.83
																																										129.053	37.1203	129.053	24.2841	129.053	16.4303		129.053
																																										129.276	36.1128	129.276	24.7395	129.276	16.7104		129.276
																																										129.499	36.6538	129.499	23.7889	129.499	16.2629		129.499
																																										129.723	36.5294	129.723	24.2488	129.723	15.6546		129.723
																																										129.946	35.9716	129.946	23.6674	129.946	16.6373		129.946
																																										130.169	35.4664	130.169	23.8481	130.169	16.8067		130.169
																																										130.393	35.6763	130.393	25.1294	130.393	16.3606		130.393
																																										130.616	36.3316	130.616	24.1087	130.616	15.6092		130.616
																																										130.839	35.352	130.839	25.2435	130.839	15.7073		130.839
																																										131.062	35.9776	131.062	25.4991	131.062	14.6591		131.062
																																										131.286	36.7703	131.286	25.5448	131.286	15.5446		131.286
																																										131.509	36.3677	131.509	25.9387	131.509	16.003		131.509
																																										131.732	36.499	131.732	25.215	131.732	15.2367		131.732
																																										131.955	36.7027	131.955	25.5016	131.955	14.4158		131.955
																																										132.179	37.5638	132.179	25.1095	132.179	13.483		132.179
																																										132.402	36.5497	132.402	24.5567	132.402	13.0419		132.402
																																										132.625	37.0348	132.625	24.9751	132.625	12.4743		132.625
																																										132.849	36.7801	132.849	25.1497	132.849	12.4402		132.849
																																										133.072	37.4639	133.072	24.8172	133.072	12.4201		133.072
																																										133.295	36.8934	133.295	24.1686	133.295	13.3094		133.295
																																										133.518	36.5417	133.518	24.0006	133.518	14.9385		133.518
																																										133.742	35.3303	133.742	23.7095	133.742	16.6782		133.742
																																										133.965	35.2618	133.965	24.791	133.965	18.808		133.965
																																										134.188	36.7806	134.188	25.2477	134.188	19.3102		134.188
																																										134.411	35.3399	134.411	25.1723	134.411	21.1194		134.411
																																										134.635	33.7627	134.635	25.6149	134.635	23.0209		134.635
																																										134.858	33.7539	134.858	25.7854	134.858	24.1553		134.858
																																										135.081	35.1404	135.081	24.8882	135.081	27.639		135.081
[truncated: 14 more columns]
