# Supplementary material for: Microtubule-binding protein MAP1B regulates interstitial axon branching of cortical neurons via the tubulin tyrosination cycle
Source: EMBO J. 2024 Feb 22;43(7):5. doi: 10.1038/s44318-024-00050-3 (PMC10987652; doi:10.1038/s44318-024-00050-3)
Supplement: Supplementary file 6 — Source Data Fig. 2 [file 44318_2024_50_MOESM6_ESM.zip]

Archive with 19 entries (18 files):
- Figure2-source files/
- Figure2-source files/Figure2C-MAP1BsgRNA.tif
- __MACOSX/Figure2-source files/._Figure2C-MAP1BsgRNA.tif
- Figure2-source files/Figure2E-C2-MAX.tif
- __MACOSX/Figure2-source files/._Figure2E-C2-MAX.tif
- Figure2-source files/Figure2E-control.tif
- __MACOSX/Figure2-source files/._Figure2E-control.tif
- Figure2-source files/Figure2E-C1-MAX.tif
- __MACOSX/Figure2-source files/._Figure2E-C1-MAX.tif
- Figure2-source files/Figure2C-control.tif
- __MACOSX/Figure2-source files/._Figure2C-control.tif
- Figure2-source files/Figure2E-MAP1B-Flag.tif
- __MACOSX/Figure2-source files/._Figure2E-MAP1B-Flag.tif
- Figure2-source files/Figure2A-control.tif
- __MACOSX/Figure2-source files/._Figure2A-control.tif
- Figure2-source files/Figure2.xlsx
- __MACOSX/Figure2-source files/._Figure2.xlsx
- Figure2-source files/Figure2A-MAP1BshRNA.tif
- __MACOSX/Figure2-source files/._Figure2A-MAP1BshRNA.tif
