# Supplementary material for: Microtubule-binding protein MAP1B regulates interstitial axon branching of cortical neurons via the tubulin tyrosination cycle
Source: EMBO J. 2024 Feb 22;43(7):5. doi: 10.1038/s44318-024-00050-3 (PMC10987652; doi:10.1038/s44318-024-00050-3)
Supplement: Supplementary file 6 — Source Data Fig. 2 [file 44318_2024_50_MOESM6_ESM.zip › Figure2-source files/Figure2.xlsx]

## Sheet: Fig.2B
exp153
R-mouse1 (control)				L-mouse2 (shRNA)				L=mouse3				L=mouse4
image	neuron #	branches in L4		image	neuron #	branches in L4		image	neuron #	branches in L4		image	neuron #	branches in L4
slice1	1	0		slice1	1	4		slice2	1	6		slice1	1	4
	2	2			2	2			2	3			2	1
	3	3			3	1			3	3			3	1
slice2	4	2		slice2	4	2			4	2		slice2	4	4
	5	2			5	0		slice3	5	3			5	3
slice3	6	2			6	0			6	1		slice3	6	3
	7	2			7	3			7	2			7	1
	8	1			8	2			8	2			8	0
	9	1		slice3	9	2		slice4	9	3		slice4	9	5
	10	1			10	2		slice5	10	5
	11	1			11	3			11	4
slice4	12	1			12	2			12	2
	13	0			13	4		slice6	13	2
	14	2		slice4	14	0		slice7	14	0
	15	1			15	1			15	2
slice5	16	2			16	1		slice8	16	2
slice6	17	1		slice5	17	0			17	4
	18	0			18	5			18	4
	19	0		slice6	19	4			19	1
					20	3		slice9	20	1
					21	5			21	1
				slice7	22	2			22	3
				slice8	23	3			23	5
				slice9	24	6
					25	3
					26	4
exp76
R-mouse1 (shRNA)				R-mouse2 (shRNA)				L-mouse1 (control)				L-mouse2 (control)
image	neuron #	branches in L4		image	neuron #	branches in L4		image	neuron #	branches in L4		image	neuron #	branches in L4
slice1	1	2		slice2	1	2		slice1	1	0		slice1	1	0
slice2	2	2			2	3		slice2	2	2			2	1
	3	0			3	1		slice3	3	1		slice3	3	0
slice3	4	0		slice3	4	5							4	1
slice4	5	2											5	1
	6	2
	7	1
exp80
L-mouse1 (control)				R-mouse1 (shRNA)				R-mouse2 (shRNA)
image	neuron #	branches in L4		image	neuron #	branches in L4		image	neuron #	branches in L4
slice1	1	1		slice2	1	0		slice1	1	3
	2	2		slice4	2	3			2	2
slice2	3			slice5	3	2			3	2
					4			slice2	4	0
					5				5	0
					6			slice3	6	5
					7				7	3
								slice4	8	2
									9	0
								slice5	10	2

## Sheet: Fig.2D
																		(note - many slices too dense for quantification in layer 5												mouse3-too dense, but clear phenotype
L-mouse1						L-mouse2						L-mouse3						R-mouse1						R-mouse2						R-mouse3						R-mouse4						R-mouse5
image	neuron #	branches in L4	branches in L5	L4+L5		image	neuron #	branches in L4	branches in L5	L4+L5		image	neuron #	branches in L4	branches in L5	L4+L5		image	neuron #	branches in L4	branches in L5	L4+L5		image	neuron #	branches in L4	branches in L5	L4+L5		image	neuron #	branches in L4	branches in L5	L4+L5		image	neuron #	branches in L4	branches in L5	L4+L5		image	neuron #	branches in L4	branches in L5	L4+L5
slice1	1	1	4(incompl)			slice1	1	0	9	9		slice1	1	0	6	6		slice1	1	1	8	9		slice1	1	3	4(incompl)			slice4	1	3	incompl			slice1	1	2	6(incompl)			slice1	1	2	3(incompl)
slice2	2	1	8	9			2	1	4(incompl)				2	2	9	11		slice2	2	2	7	9		slice2	2	2	incompl				2	3	6(incompl)			slice2	2	2	incompl			slice2	2	3	incompl
	3	2	5(incompl)				3	0	2(incompl)				3	3	4(incompl)				3	3	9	12		slice3	3	3	6	9		slice6	3	4	incompl				3	3	incompl				3	0	incompl
slice3	4	1	7	8			4	0	7	7			4	2	6	8		slice3	4	2	9	11			4	2	7	9			4	1	incompl				4	3	incompl			slice3	4	1	8	9
							5	3	5	8		slice2	5	0	5	5			5	1	9	10			5	3	2(incompl)				5	3	incompl				5	0	incompl				5	2	incompl
						slice2	6	2	6	8			6	0	7	7		slice4	6	1	9	10		slice4	6	2	incompl				6	1	8	9			6	0	incompl			slice5	6	2	9	11
													7	1	incopml			slice5	7	1	incompl			slice5	7	2	8	10			7	3	incompl			slice3	7	2	7	9		slice6	7	2	9	11
													8	1	incopml					2	incompl			slice6	8	2	5(incompl)				8	2	incompl				8	0	incompl				8	3	9	12
													9	0	incopml			slice7	8	3	5	8		slice7	9	2	8	10		slice7	9	0	8	8			9	0	incompl				9	4	8	12
													10	0	incopml				9	1	6	7			10	2	6	8			10	1	8	9		slice4	10	3	incompl			slice7	10	2	8	10
													11	0	incomp				10	1	7	8		slice8	11	2	incompl				11	0	10	10			11	2	incompl				11	2	8	10
													12	1	6	7		slice10	11	2	8	10			12	0	incompl										12	3	incompl
													13	0	6(incompl)			slice11	12	1	7	8			13	1	incompl										13	2	incompl
												slice3	14	1	9	10		slice9	13	2	9	11		slice9	14	3	8	11								slice5	14	2	8	10
													15	1	8	9			14	3	incompl				15	2	incompl										15	2	incompl
													16	2	8	10			15	1	8	9		slice10	16	2	8	10								slice6	16	0	incompl
																			16	0	7	7															17	1	incompl
																																					18	2	incompl
	L-mouse4					L-mouse5				L-mouse6																											19	2	incompl
	L4	L5	sum			L4	L5	sum			L4	L5	sum																								20	2	incompl
slice1	0	7	7		slice1	0	7	7		slice1	1	incompl																									21	2	7	9
slice2	0	7	7							slice2	1	5(incompl)
L-mouse7 (not included)						L-mouse8					L-mouse9
	L4	L5				L4	L5	sum			L4	L5	sum
slice1	no neurons				slice1	0	7	7		slice1	0	6	6
					slice2	1	3(incompl)			slice2	1	8	9
					slice3	1	7	8		slice3	1	8	9
						0	incompl
						1	8	9
					slice4	0	7	7
					slice5	1	7	8
					slice6	0	6	6

## Sheet: Fig.2F
LAYER4	for R brains, only neurons with detectable Flag were analyzed
neuron#	L-mouse1	L-mouse2	L-mouse3	L-mouse4	L-mouse5	L-mouse6	R-mouse1	R-mouse2	R-mouse3	R-mouse4
1	0	1	2		1	1	0	1	1	0
2	0	0	1		1	1	0	0	2	1
3		1	1		0	0	0	0	0	1
4		2	0		0	0	1	1	0	1
5		1	0			1		0		0
6		2	1			1		0		0
7		0				0		0		1
8						1		1		0
9								1		0
10
LAYER 5
neuron#	L-mouse1	L-mouse2	L-mouse3	L-mouse4	L-mouse5	L-mouse6	R-mouse1	R-mouse2	R-mouse3	R-mouse4
1	7	9	incompl	7	6	8	5	6	5	incompl
2	6	8	9	6	9	8	3	5	5	4
3		9	8	7	9	7	5	6	6	5
4		incompl	8		incompl	7	5	4	5	5
5		6	7			9	4	4		6
6		7	6			7		5		6
7		8				9		5		5
8						8		5		6
9										4
10										6
