# Supplementary material for: Microtubule-binding protein MAP1B regulates interstitial axon branching of cortical neurons via the tubulin tyrosination cycle
Source: EMBO J. 2024 Feb 22;43(7):5. doi: 10.1038/s44318-024-00050-3 (PMC10987652; doi:10.1038/s44318-024-00050-3)
Supplement: Supplementary file 7 — Source Data Fig. 3 [file 44318_2024_50_MOESM7_ESM.zip]

Archive with 25 entries (24 files):
- Figure3-source files/
- Figure3-source files/Figure3A-MAX_MAP1B-P.tif
- __MACOSX/Figure3-source files/._Figure3A-MAX_MAP1B-P.tif
- Figure3-source files/C1-MAX_MAP1B-dP-GFP.tif
- __MACOSX/Figure3-source files/._C1-MAX_MAP1B-dP-GFP.tif
- Figure3-source files/C2-MAX_MAP1B-P-Flag.tif
- __MACOSX/Figure3-source files/._C2-MAX_MAP1B-P-Flag.tif
- Figure3-source files/C1-MAX_MAP1B-P-GFP.tif
- __MACOSX/Figure3-source files/._C1-MAX_MAP1B-P-GFP.tif
- Figure3-source files/Figure3A-MAX_MAP1Bdephospho.tif
- __MACOSX/Figure3-source files/._Figure3A-MAX_MAP1Bdephospho.tif
- Figure3-source files/Figure3A-MAX_MAP1B-GOF.tif
- __MACOSX/Figure3-source files/._Figure3A-MAX_MAP1B-GOF.tif
- Figure3-source files/C1-MAX_MAP1B-GFP.tif
- __MACOSX/Figure3-source files/._C1-MAX_MAP1B-GFP.tif
- Figure3-source files/C3-MAX_MAP1B-Flag.tif
- __MACOSX/Figure3-source files/._C3-MAX_MAP1B-Flag.tif
- Figure3-source files/Figure3C-GSK3Btif.tif
- __MACOSX/Figure3-source files/._Figure3C-GSK3Btif.tif
- Figure3-source files/C2-MAX_MAP1B-dP-Flag.tif
- __MACOSX/Figure3-source files/._C2-MAX_MAP1B-dP-Flag.tif
- Figure3-source files/Figure3.xlsx
- __MACOSX/Figure3-source files/._Figure3.xlsx
- Figure3-source files/Figure3C-GSK3B-MAP1B.tif
- __MACOSX/Figure3-source files/._Figure3C-GSK3B-MAP1B.tif
