# Supplementary material for: Microtubule-binding protein MAP1B regulates interstitial axon branching of cortical neurons via the tubulin tyrosination cycle
Source: EMBO J. 2024 Feb 22;43(7):5. doi: 10.1038/s44318-024-00050-3 (PMC10987652; doi:10.1038/s44318-024-00050-3)
Supplement: Supplementary file 7 — Source Data Fig. 3 [file 44318_2024_50_MOESM7_ESM.zip › Figure3-source files/Figure3.xlsx]

## Sheet: Fig.3B
exp291	L=MAP1B	R=MAP1B-P
L-mouse1					L-mouse2				R-mouse1				R-mouse2				R-mouse3				R-mouse4
	layer4	layer5	sum			layer4	layer5	sum		layer4	layer5	sum		layer4	layer5	sum		layer4	layer5	sum		layer4	layer5	sum
slice1	1	6(incompl)			slice1	0			slice1	2	6	8	slice1	1			slice1	2			slice1	1
slice2	2	6	8		slice2	1	8	9		3	5	8	slice2	1	8	9	slice2	0			slice2		7
slice3	2	4	6		slice3	0	5	5		3				1			slice3	1	7	8	slice3		6
slice4	0	5	5		slice4	2			slice2	1	5	6	slice3	1	6	7	slice4	2				1	7	8
slice5	1	5	6		slice6	0	6	6	slice3	1	8	9	slice4	3			slice5	1	7	8	slice4	0	7	7
	1	6	7		slice7	0	5	5					slice6	1				0	7	7		2
slice6	2	7	9			1	6	7	slice5	2	6	8	slice7	2	7	9		0	7	7	slice6	0	8	8
slice7	0	6	6		slice8	0	6	6		1			slice8	1	5	6	slice6	1	8	9	slice7	1	8	9
slice8	0	6	6			0	6	6	slice6	0	6	6		0	9	9		0	8	8	slice8	2	7	9
slice9	1	4	5			0	5	5	slice7	1			slice9	2	7	9					slice10	1	6	7
						1	8	9	slice8	1												0	6	6
					slice9	1	7	8	slice9												slice11	1	7	8
					slice10	1	7	8														1	7	8
					slice11	1	7	8
					slice12	2	6	8
						0	6	6
exp295	L=MAP1BdP	R=MAP1B-P
	L-mouse2				L-mouse3				R-mouse1				R-mouse2				R-mouse3				R-mouse4				R-mouse5
	neuron#	branches L4	branches L5	sum	neuron#	branches L4	branches L5	sum	neuron#	branches L4	branches L5	sum	neuron#	branches L4	branches L5	sum	neuron#	branches L4	branches L5	sum	neuron#	branches L4	branches L5	sum	neuron#	branches L4	branches L5	sum
	slice1-neuron1	2	6	8	slice1	2	2(incompl)	#VALUE!	slice1	1	incompl	#VALUE!	slice1	2	incompl	#VALUE!	slice1	2	6	8	slice1	2	incompl	#VALUE!	slice1	0	8	8
	slice3-neuron1 (Flag weak)	2	7	9	slice2	0	4(incompl)	#VALUE!	slice3	0	7	7		1	9	10	slice2	1	6	7	slice2	0	7(incompl)	#VALUE!	slice2	1	8	9
	slice4-neuron1 (Flag weak)	1	incompl	#VALUE!	slice3	2	5	7	slice4	2	6	8	slice2	2	5	7	slice3	0	7	7	slice3	1	6(incompl)	#VALUE!	slice3	3	7	10
	slice4-neuron2	1	incompl	#VALUE!	slice4	0	7	7	slice5	1	4(incompl)	#VALUE!	slice3	2	8	10	slice4	2	4(incompl)	#VALUE!	slice4	1	3(incompl)	#VALUE!	slice4	1	2(incompl)	#VALUE!
	slice5-neuron1	0		0	slice5	1	4(incompl)	#VALUE!	slice6	1	9	10									slice5	2	10	12	slice6	2	1(incompl)	#VALUE!
	slice5-neuron2	1	5	6	slice6	1	6	7														2	8	10		3	incompl	#VALUE!
	slice6-neuron1	1	7	8	slice7	0	4(incompl)	#VALUE!													slice6	1	8	9		2	8	10
	slice7-neuron1	2	7	9																					slice7	3	8	11
	slice7-neuron2	0	incomplete	#VALUE!																						2	7	9
	slice8-neuron1	3	7	10																					slice8	0	7	7
	slice8-neuron2	1	incompl	#VALUE!																					slice10	3	incompl	#VALUE!
	slice8-neuron3	2	6	8																						2	incompl	#VALUE!
	slice9-neuron1	0	incompl	#VALUE!																						1	incompl	#VALUE!
	slice9-neuron2	0		0
	slice10-neuron1	0		0
exp259
LAYER 5						LAYER 4						LAYER 4+5
L-mouse1 (MAP1B GOF)	L-mouse2 (MAP1B GOF)	L-mouse3 (MAP1B GOF)	L-mouse4 (MAP1B GOF)			L-mouse1 (MAP1B GOF)	L-mouse2 (MAP1B GOF)	L-mouse3 (MAP1B GOF)	L-mouse4 (MAP1B GOF)			L-mouse1 (MAP1B GOF)	L-mouse2 (MAP1B GOF)	L-mouse3 (MAP1B GOF)	L-mouse4 (MAP1B GOF)
4	4(incompl)	7	7			incompl	1	1	0			#VALUE!	#VALUE!	8	7
5	5		7			0	1		0			5	6		7
5(incompl)	7		7			1	1		0			#VALUE!	8		7
8	5		5			2	0		1			10	5		6
	6		4				0		2				6		6
			6						0						6
			6												6

## Sheet: Fig.3D
	exp 237				mouse2-too dense for L5 quant in most of the cases
R-mouse1				R-mouse2				R-mouse3				R-mouse5				L-mouse1				L-mouse2				L-mouse3
	L4	L5	L4+L5		L4	L5	L4+L5		L4	L5	L4+L5		L4	L5	L4+L5		L4	L5	L4+L5		L4	L5	L4+L5		L4	L5	L4+L5
slice1	3	8	11	slice1	3	8	11	slice1	2	6	8	slice1	3	dense		slice1	1	7	8	slice1	0	7	7	slice1	1	6	7
slice2	0	8	8		2				0	7	7		2	dense		slice2	0	7	7	slice2	0	incompl		slice2	1	incompl
	0	8	8		4				2	dense			1	dense		slice3	0	6	6		1	incompl			0	8	8
slice3	4	5(incompl)			3			slice2	2	dense			0	dense		slice4	2	7	9	slice3	0	5	5	slice3	0	7	7
	0	incompl			2				0	9	9	slice2	1	dense						slice4	2	5(incopml)			1	incompl
slice4	4	8	12		3				0	11	11	slice3	3	7	10						0	incompl
slice5	0	5	5	slice5	2	9	11	slice3	2	dense			3	6	9					slice5	0	7	7
slice6	1	7	8	slice6	2	10	12		0	8	8	slice4	2	dense						slice6	1	4(incompl)
	3	incompl			1	9	10		0	dense			2	dense							1	incompl
slice7	1	10	11		4				2	dense		slice5	2	dense						slice7	1	incompl
	0	9	9		0			slice4	2	dense			3	dense						slice8	0	7	7
slice8	3	7	10	slice7	3	8	11		1	dense		slice6	0	7	7						0	incopml
	1	5(incompl)			2			slice6	2	dense		slice7	0	incompl						slice9	1	7	8
	4	10	14		1				3	dense			2	9	11						3	7	10
slice9	3	7	10		3				2	dense		slice8	1	11	12					slice10	3	7	10
	0	8(incompl)		slice8	2	7	9		2	dense			2	7	9						1	6(incompl)
					2	9	11					slice9	3	9	12
												slice10	3	5	8
												slice11	2	7	9
	exp294
R-mouse1				R-mouse2				L-mouse1				L-mouse2
	L4	L5	L4+L5		L4	L5	L4+L5		L4	L5	L4+L5		L4	L5	L4+L5
slice1	2	incompl		slice1	2	9	11	slice1	0	5(incompl)		slice1	1	9	10
	2	6(incompl)		slice2	2	incompl		slice2	1	6	7	slice2	2	6	8
slice2	0	8	8	slice3	2	5(incompl)			0	incompl			0	8	8
	0	7	7		1	7(incompl)			0	incompl		slice4	1	8	9
slice3	3	11	14		0	7	7	slice3	1	7	8		1	4(incompl)
	0	10	10						0	incompl
slice4	1	6	7					slice4	0	5(incompl)
	2	8	10						0	incompl
slice5	0	6	6						3	6	9
	2	6	8					slice5	2	6(incompl)
	1	8	9					slice6	2	incompl
slice6	2	8	10					slice7	1	7	8
slice7	1	8	9					slice8	2	6	8
								slice9	1	7	8
								slice10	1	8	9
								slice11	3	6	9
								slice13	1	7	8
								slice14	0	8	8
