# Supplementary material for: Microtubule-binding protein MAP1B regulates interstitial axon branching of cortical neurons via the tubulin tyrosination cycle
Source: EMBO J. 2024 Feb 22;43(7):5. doi: 10.1038/s44318-024-00050-3 (PMC10987652; doi:10.1038/s44318-024-00050-3)
Supplement: Supplementary file 8 — Source Data Fig. 4 [file 44318_2024_50_MOESM8_ESM.zip]

Archive with 27 entries (26 files):
- Figure4-source files/
- Figure4-source files/Figure4F-TTL-K198-K199A.tif
- __MACOSX/Figure4-source files/._Figure4F-TTL-K198-K199A.tif
- Figure4-source files/.DS_Store
- __MACOSX/Figure4-source files/._.DS_Store
- Figure4-source files/Figure4E-C2-MAX_Vash1-SVBP.tif
- __MACOSX/Figure4-source files/._Figure4E-C2-MAX_Vash1-SVBP.tif
- Figure4-source files/Figure4E-C2-MAX_control.tif
- __MACOSX/Figure4-source files/._Figure4E-C2-MAX_control.tif
- Figure4-source files/Figure4F-TTL.tif
- __MACOSX/Figure4-source files/._Figure4F-TTL.tif
- Figure4-source files/Figure4C-control.tif
- __MACOSX/Figure4-source files/._Figure4C-control.tif
- Figure4-source files/Figure4C-VASH1-SVBP.tif
- __MACOSX/Figure4-source files/._Figure4C-VASH1-SVBP.tif
- Figure4-source files/Figure4E-C2-MAX_TTL.tif
- __MACOSX/Figure4-source files/._Figure4E-C2-MAX_TTL.tif
- Figure4-source files/Figure4.xlsx
- __MACOSX/Figure4-source files/._Figure4.xlsx
- Figure4-source files/MAX_exp418-RFP-tubulin-detail.tif
- __MACOSX/Figure4-source files/._MAX_exp418-RFP-tubulin-detail.tif
- Figure4-source files/Figure4C-TTL.tif
- __MACOSX/Figure4-source files/._Figure4C-TTL.tif
- Figure4-source files/MAX_exp418-RFP-tubulin.tif
- __MACOSX/Figure4-source files/._MAX_exp418-RFP-tubulin.tif
- Figure4-source files/MAX_exp418-RFP-tubulin-RFPdetail.tif
- __MACOSX/Figure4-source files/._MAX_exp418-RFP-tubulin-RFPdetail.tif
