# Supplementary material for: Microtubule-binding protein MAP1B regulates interstitial axon branching of cortical neurons via the tubulin tyrosination cycle
Source: EMBO J. 2024 Feb 22;43(7):5. doi: 10.1038/s44318-024-00050-3 (PMC10987652; doi:10.1038/s44318-024-00050-3)
Supplement: Supplementary file 8 — Source Data Fig. 4 [file 44318_2024_50_MOESM8_ESM.zip › Figure4-source files/Figure4.xlsx]

## Sheet: Fig.4B
	RFP/tubulin fluorescence				sample trace					relative
neuron#	layer4	layer5				RFP	Tubulin	DAPI	RFP/tubulin	RFP/tubulin	DAPI
1	0.492109	1.63188
2	1.9696	1.98798			0	38.4741	11.7221	37.0369	32.8218	1	1
3	2.2008	1.40884			5	41.0005	15.2337	51.2589	26.9144	0.820015	1.38399
4	0.291667	0.394783			10	35.6477	13.5511	39.8943	26.3062	0.801484	1.07715
5	0.905154	1.06264			15	30.6987	12.0535	39.6783	25.4687	0.775969	1.07132
6	3.06461	5.3942			20	45.4418	17.2337	29.4576	26.368	0.803367	0.795358
7	1.69357	2.40779			25	41.7385	15.6199	27.2356	26.7214	0.814136	0.735363
8	1.99653	2.99124			30	44.4073	15.3995	38.9356	28.8369	0.878589	1.05126
9	0.929588	1.58088			35	34.955	13.6464	38.5017	25.6147	0.780416	1.03955
10	2.66646	4.26515			40	39.557	31.8134	31.4505	12.4341	0.378836	0.849167
11	3.56855	3.88074			45	56.099	14.6875	29.7033	38.1952	1.16371	0.801991
12	1.34126	1.51584			50	32.1063	12.3123	45.5256	26.0766	0.794489	1.2292
13	0.309147	1.60465			55	34.1989	15.8091	45.2384	21.6324	0.659086	1.22144
14	1.90542	1.13366			60	48.7115	26.7387	40.0317	18.2176	0.555045	1.08086
15	0.686845	0.807471			65	75.9603	18.883	23.8852	40.2268	1.22561	0.644904
					70	35.8596	18.1446	14.0866	19.7633	0.602138	0.38034
					75	36.7805	14.4979	15.5382	25.3696	0.77295	0.419533
					80	52.0031	11.7625	12.0503	44.2108	1.34699	0.325358
					85	49.0052	13.6542	9.35887	35.8902	1.09349	0.25269
					90	54.9471	18.9363	16.005	29.0168	0.884071	0.432138
					95	45.9417	19.6343	20.9415	23.3987	0.7129	0.565422
					100	62.8697	15.0052	19.0142	41.8985	1.27654	0.513384
					105	42.1429	13.483	20.6956	31.2563	0.952303	0.558782
					110	45.1425	15.299	31.1704	29.5069	0.899004	0.841604
					115	62.6143	19.2529	13.5806	32.5219	0.990863	0.366677
					120	38.6665	16.8923	20.7796	22.89	0.697402	0.56105
					125	35.5984	12.3291	18.2391	28.8734	0.879701	0.492457
					130	60.0956	11.1805	16.5413	53.7506	1.63765	0.446616
					135	34.1541	9.47958	15.5589	36.0291	1.09772	0.420092

## Sheet: Fig.4D
exp238	R-TTL
mouse1 R	L-control				mouse2 R					mouse3 R					mouse4 R					mouse5 R					mouse2 L					mouse3 L					mouse4 L
image	neuron #	L4	L5	L4+L5	image	neuron #	L4	L5	L4+L5	image	neuron #	L4	L5	L4+L5	image	neuron #	L4	L5	L4+L5	image	neuron #	L4	L5	L4+L5	image	neuron #	L4	L5	L4+L5	image	neuron #	L4	L5	L4+L5	image	neuron #	L4	L5	L4+L5
slice1	1	1	7(incompl)		slice1	1	2	incompl		slice1	1	1	incompl		slice1	1	0	incompl		slice1	1	3	incompl		slice1	1	0	7	7	slice1	1	0	6	6	slice1	1	1	6	7
slice2	2	1	8	9	slice2	2	2	incompl		slice2	2	2	10	12	slice2	2	0	incompl			2	0	incompl		slice2	2	0	incompl		slice2	2	1	incompl		slice2	2	2	6	8
slice3	3	0	incompl		slice3	3	1	8	9	slice3	3	1	7	8	slice3	3	1	6	7		3	1	incompl		slice3	3	1	8	9	slice3	3	2	7	9
slice4	4	0	incompl		slice4	4	0	8	8	slice4	4	4	incompl			4	2	incompl		slice2	4	2	9	11	slice4	4	1	6	7	slice4	4	2	7	9
slice5	5	1	9	10	slice5	5	1	9	10	slice5	5	0	8	8	slice4	5	0	8	8	slice3	5	0	incompl		slice5	5	1	8	9		5	1	7	8
slice6	6	3	7	10	slice6	6	1	incompl			6	4	6	10	slice5	6	3	8	11	slice4	6	3	8	11	slice6	6	0	6	6	slice5	6	0	10	10
slice7	7	2	7	9	slice7	7	2	incompl							slice6	7	2	incompl		slice5	7	2	incompl								7	2	10	12
slice8	8	2	incompl			8	3	9	12						slice7	8	3	incompl			8	1	incompl
	9	3	7	10	slice8	9	3	6(incompl)												slice6	9	3	7	10
						10	3	7	10											slice7	10	2	8	10
					slice9	11	2	9	11											slice8	11	2	incompl
					slice10	12	0	7	7
					slice11	13	2	6	8
					slice12	14	1	8	9
					slice13	15	0	7	7
exp255	R-TTL
mouse1 R	L-VASH				mouse2 R					mouse3 R					mouse4 R					mouse1 L					mouse2 L					mouse3 L						mouse4 L
image	neuron #	L4	L5	L4+5	image	neuron #	L4	L5	L4+5	image	neuron #	L4	L5	L4+5	image	neuron #	L4	L5	L4+5	image	neuron #	L4	L5	L4+5	image	neuron #	L4	L5	L4+5	image	neuron #	L4	L5	L4+5		image	neuron #	L4	L5	L4+5
slice1+2	1	2	8	10	slice1	1	2	4(incompl)		slice1	1	2	9	11	slice1	1	2	8	10	slice1	1	2	6(incompl)		slice1	1	0	8	8	slice1	1	1	5(incompl)			slice1	1	3	6	9
slice2	2	0	8	8		2	0	9	9	slice2	2	0	8	8	slice2	2	3	incompl			2	1	7	8		2	0	incompl		slice2	2	1	6	7		slice2	2	0	8	8
slice3	3	0	10	10	slice2	3	0	9	9	slice3	3	1	8	9	slice3	3	0	7	7	slice2	3	0	11	11		3	0	8	8		3	2	incompl			slice3	3	1	6	7
slice4	4	1	9	10		4	2	8	10						slice4	4	3	11	14	slice3	4	2	10	12	slice2	4	2	6(incompl)			4	1	6	7		slice4	4	1	5	6
					slice3	5	3	4(incompl)							slice5	5	1	7	8		5	0	incompl			5	0	6(incompl)		slice3	5	0	10	10			5	1	incompl
					slice4	6	1	9	10						slice6	6	3	8	11		6	1	incompl		slice3	6	3	incompl			6	0	4(incompl)				6	1	incompl
						7	1	10	11						slice7	7	0	6	6		7	0	incompl			7	0	8	8	slice4	7	0	9	9			7	2	incompl
						8	2	incompl								8	0	7	7		8	2	8	10		8	3	incompl			8	1	9	10			8	0	incompl
					slice5	9	1	9	10						slice8	9	1	incompl		slice4	9	0	8	8	slice4	9	2	6	8	slice5	9	0	6	6		slice5	9	1	8	9
						10	1	10	11							10	2	8	10		10	1	incompl			10	1	7	8		10	0	7	7			10	1	incompl
						11	1	incompl							slice9	11	0	7	7	slice5	11	1	11	12		11	0	incompl			11	0	incompl				11	1	incompl
					slice6	12	2	9	11							12	1	incompl			12	0	9	9		12	0	incompl		slice6	12	2	6	8		slice6	12	2	6	8
						13	3	6	9						slice10	13	3	incompl			13	1	incopml			13	0	8	8		13	0	incompl			slice7	13	0	7	7
					slice7	14	2	6	8						slice11	14	4	9	13		14	2	6	8		14	1	incompl			14	2	6	8			14	0	9	9
						15	3	incompl							slice12	15	3	6(incompl)			15	0	8	8	slice5	15	0	6	6	slice7	15	2	9	11			15	0	incompl
					slice9	16	1	8	9											slice6	16	2	4(incompl)			16	0	incompl			16	1	8	9		slice8	16	1	10	11
																					17	1	9	10		17	1	incompl			17	1	incompl				17	1	6	7
																										18	0	incompl			18	1	incompl			slice9	18	2	5	7
																									slice7	19	0	7	7	slice8	19	0	8	8
																										20	0	7	7		20	4	6(incompl)
																										21	0	9	9	slice9	21	1	7	8
exp208	L-control																													slice10	22	0	6	6
mouse 2 L	R-VASH				mouse 3 L					mouse 4 L					mouse1 R
image	neuron #	L4	L5	L4+L5	image	neuron #	L4	L5	L4+L5	image	neuron #	L4	L5	L4+L5	image	neuron #	L4	L5	L4+L5
slice1	1	1	7	8	slice1	1	1	10	11	slice1	1	0	7	7	slice1	1	0	8	8
						2	0	incompl			2	0	incompl		slice2	2	2
					slice2	3	2	9	11	slice2	3	2	incompl		slice3	3	0	6	6
						4	2	incompl		slice3	4	0	incompl		slice4	4	0	7	7
					slice3	5	1	7	8	slice5	5	1	8	9	slice5	5	0	7	7
						6	0	10	10		6	2	5	7	slice6	6	0	7	7
					slice4	7	1	8	9		7	1	incompl			7	0
					slice5	8	0	8	8		8	0	incopml			8	1
					slice7	9	0	8	8	slice6	9	1	8	9		9	1	7	8
					slice8	10	0	8	8	slice7	10	1	incompl			10			0
						11	2	8	10
					slice9	12	2	incompl
					slice10	13	2	7	9
							0	7	7
							2	7	9
							1	incompl

## Sheet: Fig.4G
exp255	R-TTL	L-TTL DN
mouse1 R					mouse2 R					mouse3 R					mouse4 R					mouse5 R					mouse1 L					mouse2 L					mouse3 L
image	neuron #	branches in L4			image	neuron #	branches in L4			image	neuron #	branches in L4			image	neuron #	branches in L4			image	neuron #	branches in L4			image	neuron #	L4	L5	sum	image	neuron #	L4	L5	sum	image	neuron #	L4	L5	sum
slice1+2	1	2	incompl		slice1	1	0			slice1	1	1			slice1	1	1			slice1	1	1			slice1	1	1	incompl		slice1	1	1	7	8	slice1	1	1	incompl
slice3	2	1	9	10	slice2	2	3			slice2	2	1			slice2	2	0				2	1			slice2	2	0	7	7	slice2	2	0	7	7	slice2	2	1	10	11
	3	1	6	7	slice3	3	1			slice3	3	3			slice3	3	1			slice2	3	1								slice3	3				slice3	3	0	8	8
	4	1	6	7	slice4	4	2			slice4	4	0			slice4	4	2			slice3	4	2								slice4	4					4	1	9	10
slice4	5	2	7	9		5	1			slice5	5	1			slice5	5	4			slice4	5	2								slice5	5					5	0	incompl
	6	2									6					6				slice5	6	2									6				slice4	6	0	9	9
slice5	7	3	incompl								7					7				slice6	7										7				slice5	7	0	7	7
slice6	8	3	incompl								8					8				slice7	8										8					8	0	9	9
slice7	9	3	incompl								9					9				slice8	9										9				slice6	9	3	6	9
slice8	10	3	9	12																											10				slice7	10	1	8	9
slice9	11	4	6	10																											11					11	1	9	10
slice10	12	3																													12					12	2	incompl
slice11	13	2																													13				slice9	13	0		0
	14	0																													14				slice10	14	1		1
																															15					15	2		2
																																			slice11	16	1		1
																																				17	1		1
