# Supplementary material for: Microtubule-binding protein MAP1B regulates interstitial axon branching of cortical neurons via the tubulin tyrosination cycle
Source: EMBO J. 2024 Feb 22;43(7):5. doi: 10.1038/s44318-024-00050-3 (PMC10987652; doi:10.1038/s44318-024-00050-3)
Supplement: Supplementary file 9 — Source Data Fig. 5 [file 44318_2024_50_MOESM9_ESM.zip]

Archive with 16 entries (15 files):
- Figure5-source files/
- __MACOSX/._Figure5-source files
- Figure5-source files/Figure5A-TTL-gRNA.tif
- __MACOSX/Figure5-source files/._Figure5A-TTL-gRNA.tif
- Figure5-source files/Figure5A-C2-MAX_TTL.tif
- __MACOSX/Figure5-source files/._Figure5A-C2-MAX_TTL.tif
- Figure5-source files/Figure5A-control-gRNA.tif
- __MACOSX/Figure5-source files/._Figure5A-control-gRNA.tif
- Figure5-source files/Figure5A-C2-MAX_SVBP.tif
- __MACOSX/Figure5-source files/._Figure5A-C2-MAX_SVBP.tif
- Figure5-source files/Figure5A-C2-MAX_control.tif
- __MACOSX/Figure5-source files/._Figure5A-C2-MAX_control.tif
- Figure5-source files/Figure5.xlsx
- __MACOSX/Figure5-source files/._Figure5.xlsx
- Figure5-source files/Figure5A-SVBP-gRNA.tif
- __MACOSX/Figure5-source files/._Figure5A-SVBP-gRNA.tif
