# Supplementary material for: Microtubule-binding protein MAP1B regulates interstitial axon branching of cortical neurons via the tubulin tyrosination cycle
Source: EMBO J. 2024 Feb 22;43(7):5. doi: 10.1038/s44318-024-00050-3 (PMC10987652; doi:10.1038/s44318-024-00050-3)
Supplement: Supplementary file 9 — Source Data Fig. 5 [file 44318_2024_50_MOESM9_ESM.zip › Figure5-source files/Figure5.xlsx]

## Sheet: Fig.5B
					TTL KO
exp297																								exp304
	R-mouse2					R-mouse3					R-mouse4					R-mouse5				R-mouse6					L1					R1					R2					R6
	layer4	layer5	sum			layer4	layer5	sum			layer4	layer5	sum			layer4	layer5	sum		layer4	layer5	sum			layer4	layer5	sum			layer4	layer5	sum			layer4	layer5	sum			layer4	layer5	sum
slice1	3	6	9		slice1	1	7	8		slice1	1	6	7		slice1	1	incompl		slice1	0	incompl			slice1	0	7	7		slice1	0	6	6		slice1	2	8	10		slice1	1	6	7	slice1
	0	incompl			slice2	2	11	13		slice2	1	11	12			0	incompl		slice2	0	10	10							slice2	0	incomplete				2	6	8		slice2	2	incompl		slice2
slice2	1	incompl			slice3	1	7	8		slice3	3	6	9		slice2	0	6	6		0	4(incompl)									1	incomplete				0	incompl				2	12	14	slice3
slice3	0	incompl														4	incompl			0	incompl									0	8	8			0	9	9			1	7	8
slice4	0	10	10												slice3	1	7	8	slice3	0	9	9								0	incomplete			slice2	3	8	11		slice3	1	10	11
slice5	1	9	10													0	8	8	slice4	0	7	7								2	7	9			2	10	12		slice4	2	7	9
																2	8	10		0	12	12								1	7	8			1	7	8			1	incompl	#VALUE!
																2	8	10	slice5	0	incompl									1	incomplete				0	12	12			3	9	12
																2	incompl			0	8	8								1	incomplete			slice3	1	7	8		slice6	1	9	10
															slice4	0	7	7		0	8	8								0	incomplete			slice4	0	8	8			3	incompl	#VALUE!
																1	incompl		slice6	0	incompl									0	incomplete				2	6	8		slice7	1	incompl	#VALUE!
															slice5	0	incompl		slice7	0	incompl								slice4	0	9	9			1	7	8			0	7	7
																1	incompl			1	incompl									2	9	11		slice5	2	4	6
																3	incompl													2	10	12
															slice6	2	7	9											slice5	1	10	11
																0	incompl
															slice7	0	incompl
																0	incompl
																0	incompl
																1	incompl
															slice8	2	10	12
																0	9	9
															slice9	2	8	10
					SVBP KO
exp305
	L1					L2					L3					L4					R1				R2				R3				R4
	layer4	layer5	sum			layer4	layer5	sum			layer4	layer5	sum			layer4	layer5	sum			layer4	layer5	sum		layer4	layer5	sum		layer4	layer5	sum		layer4	layer5	sum
slice1	1	7	8		slice1	1	incompl			slice1	incompl	8			slice1	1	7	8		slice1	1	8	9	slice1	1	8	9	slice1	1	incompl		slice1	1	10	11
					slice2	0	8	8		slice2	1	incompl			slice2	1	incompl			slice2	2	incompl		slice2	3	9	12		2	7	9	slice2	3	7	10
																1	incompl			slice3	3	9	12	slice3	1	9	10	slice2	3	4(incompl)		slice3	2	8	10
															slice3	0	incompl												4	8	12		0	10	10
															slice4	1	12	13										slice3	0	7	7		1	5(incompl)
															(slice4-on the border)														0	incompl		slice4	1	incompl
																													2	incompl			2	7	9
																												slice4	3	incompl			1	incompl
																													2	incompl		slice5	0	9	9
																													2	9	9		1	incompl
																													0	incompl		slice6	0	7	7
																													1	incompl
																												slice5	3	8	11
																													3	incompl
exp312																													4	incompl
	mouse1-L				mouse1-R						mouse2-R					mouse3-R												slice6	0	7	8
	layer4	layer5	sum			layer4	layer5	sum			layer4	layer5	sum			layer4	layer5	sum											1	incompl
1	0	7	7		1	0	7	7		1	1	6	7		1	2	7	9										slice7	2	7	8
2	1	6	7		2	0	incompl			2	2	incompl			2	2	11	13											1	8	9
3	2	6	8		3	0	6	6		3	1	incompl			3	1	7	8											1	9	10
4	0	10	10		4	0?	incompl	weak signal																				slice8	1	8	9
5	1	10	11		5	nothing																							1	incompl
					6	3	9	12																				slice10	1	9	9
					7	1	6	7
					8	2	incompl
					9	3	incompl
					10	2	7	9
					11	2	8	10
