# Supplementary material for: Microtubule-binding protein MAP1B regulates interstitial axon branching of cortical neurons via the tubulin tyrosination cycle
Source: EMBO J. 2024 Feb 22;43(7):5. doi: 10.1038/s44318-024-00050-3 (PMC10987652; doi:10.1038/s44318-024-00050-3)
Supplement: Supplementary file 10 — Source Data Fig. 6 [file 44318_2024_50_MOESM10_ESM.zip]

Archive with 19 entries (18 files):
- Figure6-source files/
- Figure6-source files/Figure6E-Map1bKO.tif
- __MACOSX/Figure6-source files/._Figure6E-Map1bKO.tif
- Figure6-source files/Figure6.xlsx
- __MACOSX/Figure6-source files/._Figure6.xlsx
- Figure6-source files/Figure6B-GSK3Binhib-kymograph2.tif
- __MACOSX/Figure6-source files/._Figure6B-GSK3Binhib-kymograph2.tif
- Figure6-source files/Figure6B-comparison-traces.tif
- __MACOSX/Figure6-source files/._Figure6B-comparison-traces.tif
- Figure6-source files/Figure6C-TtlgRNA-GSK3B.tif
- __MACOSX/Figure6-source files/._Figure6C-TtlgRNA-GSK3B.tif
- Figure6-source files/Figure6C-control-GSK3B.tif
- __MACOSX/Figure6-source files/._Figure6C-control-GSK3B.tif
- Figure6-source files/Figure6E-Map1b-TtlKO.tif
- __MACOSX/Figure6-source files/._Figure6E-Map1b-TtlKO.tif
- Figure6-source files/Figure6B-control-kymograph3.tif
- __MACOSX/Figure6-source files/._Figure6B-control-kymograph3.tif
- Figure6-source files/Figure6A-63x-EB3-control.tif
- __MACOSX/Figure6-source files/._Figure6A-63x-EB3-control.tif
