# Supplementary material for: Microtubule-binding protein MAP1B regulates interstitial axon branching of cortical neurons via the tubulin tyrosination cycle
Source: EMBO J. 2024 Feb 22;43(7):5. doi: 10.1038/s44318-024-00050-3 (PMC10987652; doi:10.1038/s44318-024-00050-3)
Supplement: Supplementary file 10 — Source Data Fig. 6 [file 44318_2024_50_MOESM10_ESM.zip › Figure6-source files/Figure6.xlsx]

## Sheet: Fig.6B
	control-well1-neuron5			mean speed			cumulative distance																control-well2-neuron1			mean speed			cumulative distance																control-well3-neuron2			mean speed
	1	control-well1-neuron5-kymograph1.tif	1	0.095																			1	control-well2-neuron1-kymostack1.tif	1	0.122	NaN	0.122	8.313	0	8.313	8.313	1	0	0	0	0	0	0	68	0	1	0		1	control-well3-neuron2-kymograph1.tif	1	0.168	NaN
	2	control-well1-neuron5-kymograph1.tif	2	0.135																			2	control-well2-neuron1-kymostack1.tif	2	0.157	NaN	0.157	1.88	0	1.88	1.88	1	0	0	0	0	0	0	12	0	1	0		2	control-well3-neuron2-kymograph1.tif	2	0.142	NaN
	3	control-well1-neuron5-kymograph1.tif	3	0.106																			3	control-well2-neuron1-kymostack1.tif	3	0.121	NaN	0.121	3.86	0	3.86	3.86	1	0	0	0	0	0	0	32	0	1	0		3	control-well3-neuron2-kymograph1.tif	3	0.222	NaN
	4	control-well1-neuron5-kymograph1.tif	4	0.334																			4	control-well2-neuron1-kymostack1.tif	4	0.309	NaN	0.309	2.474	0	2.474	2.474	1	0	0	0	0	0	0	8	0	1	0		4	control-well3-neuron2-kymograph1.tif	4	0.143	NaN
	5	control-well1-neuron5-kymograph1.tif	5	0.161																			5	control-well2-neuron1-kymostack1.tif	5	0.154	NaN	0.154	5.542	0	5.542	5.542	1	0	0	0	0	0	0	36	0	1	0		5	control-well3-neuron2-kymograph1.tif	5	0.138	NaN
	6	control-well1-neuron5-kymograph1.tif	6	0.111																			6	control-well2-neuron1-kymostack1.tif	6	0.128	NaN	0.128	3.068	0	3.068	3.068	1	0	0	0	0	0	0	24	0	1	0		6	control-well3-neuron2-kymograph1.tif	6	0.284	NaN
	7	control-well1-neuron5-kymograph1.tif	7	0.154																			7	control-well2-neuron1-kymostack1.tif	7	0.14	NaN	0.14	3.365	0	3.365	3.365	1	0	0	0	0	0	0	24	0	1	0		7	control-well3-neuron2-kymograph1.tif	7	0.086	NaN
	8	control-well1-neuron5-kymograph1.tif	8	0.084																			8	control-well2-neuron1-kymostack1.tif	8	0.132	NaN	0.158	3.167	0	3.167	3.167	1	0	0	0	0.042	0	0	24	0	0.833	0.167		8	control-well3-neuron2-kymograph1.tif	8	0.142	NaN
	9	control-well1-neuron5-kymograph1.tif	9	0.081																			1	control-well2-neuron1-kymostack2.tif	1	0.181	NaN	0.181	4.338	0	4.338	4.338	1	0	0	0	0	0	0	24	0	1	0		9	control-well3-neuron2-kymograph1.tif	9	0.21	NaN
	10	control-well1-neuron5-kymograph1.tif	10	0.158																			2	control-well2-neuron1-kymostack2.tif	2	0.222	NaN	0.222	1.775	0	1.775	1.775	1	0	0	0	0	0	0	8	0	1	0		10	control-well3-neuron2-kymograph1.tif	10	0.173	NaN
	11	control-well1-neuron5-kymograph1.tif	11	0.194																			3	control-well2-neuron1-kymostack2.tif	3	0.193	NaN	0.193	4.634	0	4.634	4.634	1	0	0	0	0	0	0	24	0	1	0		11	control-well3-neuron2-kymograph1.tif	11	0.16	NaN
	12	control-well1-neuron5-kymograph1.tif	12	0.136																			4	control-well2-neuron1-kymostack2.tif	4	0.345	NaN	0.345	1.38	0	1.38	1.38	1	0	0	0	0	0	0	4	0	1	0		12	control-well3-neuron2-kymograph1.tif	12	0.156	NaN
			MEDIAN	0.1355																			5	control-well2-neuron1-kymostack2.tif	5	0.203	NaN	0.203	3.253	0	3.253	3.253	1	0	0	0	0	0	0	16	0	1	0		13	control-well3-neuron2-kymograph1.tif	13	0.14	NaN
	control-well1-neuron7																						6	control-well2-neuron1-kymostack2.tif	6	0.173	NaN	0.173	3.451	0	3.451	3.451	1	0	0	0	0	0	0	20	0	1	0		14	control-well3-neuron2-kymograph1.tif	14	0.136	NaN
	1	Kymograph from Stack	1	0.113	NaN	0.113	13.563	0	13.563	13.563	1	0	0	0	0	0	0	120	0	1	0					0.165	#NUM!	0.1655	3.309																1	control-well3-neuron2-kymostack2.tif	1	0.104	NaN
	2	Kymograph from Stack	2	0.148	NaN	0.148	2.97	0	2.97	2.97	1	0	0	0	0	0	0	20	0	1	0		control-well2-neuron2																						2	control-well3-neuron2-kymostack2.tif	2	0.189	NaN
	3	Kymograph from Stack	3	0.223	NaN	0.223	1.782	0	1.782	1.782	1	0	0	0	0	0	0	8	0	1	0		1	control-well2-neuron2-kymostack1.tif	1	0.128	NaN	0.128	4.608	0	4.608	4.608	1	0	0	0	0	0	0	36	0	1	0		3	control-well3-neuron2-kymostack2.tif	3	0.113	NaN
	4	Kymograph from Stack	4	0.109	NaN	0.109	2.623	0	2.623	2.623	1	0	0	0	0	0	0	24	0	1	0		2	control-well2-neuron2-kymostack1.tif	2	0.143	NaN	0.143	3.432	0	3.432	3.432	1	0	0	0	0	0	0	24	0	1	0		4	control-well3-neuron2-kymostack2.tif	4	0.123	NaN
				0.1305			2.7965																3	control-well2-neuron2-kymostack1.tif	3	0.137	NaN	0.137	3.824	0	3.824	3.824	1	0	0	0	0	0	0	28	0	1	0		5	control-well3-neuron2-kymostack2.tif	5	0.123	NaN
	control-well1-neuron8																						4	control-well2-neuron2-kymostack1.tif	4	0.38	NaN	0.38	3.039	0	3.039	3.039	1	0	0	0	0	0	0	8	0	1	0		6	control-well3-neuron2-kymostack2.tif	6	0.096	NaN
	1	control-well1-neuron8-kymograph1.tif	1	0.106	NaN	0.106	7.219	0	7.219	7.219	1	0	0	0	0	0	0	68	0	1	0		5	control-well2-neuron2-kymostack1.tif	5	0.088	NaN	0.088	1.765	0	1.765	1.765	1	0	0	0	0	0	0	20	0	1	0		7	control-well3-neuron2-kymostack2.tif	7	0.148	NaN
	2	control-well1-neuron8-kymograph1.tif	2	0.121	NaN	0.121	10.186	0	10.186	10.186	1	0	0	0	0	0	0	84	0	1	0		6	control-well2-neuron2-kymostack1.tif	6	0.441	NaN	0.441	1.765	0	1.765	1.765	1	0	0	0	0	0	0	4	0	1	0		8	control-well3-neuron2-kymostack2.tif	8	0.102	NaN
	3	control-well1-neuron8-kymograph1.tif	3	0.26	NaN	0.26	2.077	0	2.077	2.077	1	0	0	0	0	0	0	8	0	1	0		7	control-well2-neuron2-kymostack1.tif	7	0.116	NaN	0.116	1.863	0	1.863	1.863	1	0	0	0	0	0	0	16	0	1	0		9	control-well3-neuron2-kymostack2.tif	9	0.141	NaN
	1	Kymograph from Stack	1	0.095	NaN	0.095	2.666	0	2.666	2.666	1	0	0	0	0	0	0	28	0	1	0		1	control-well2-neuron2-kymostack2.tif	1	0.168	NaN	0.168	4.706	0	4.706	4.706	1	0	0	0	0	0	0	28	0	1	0		10	control-well3-neuron2-kymostack2.tif	10	0.092	NaN
	2	Kymograph from Stack	2	0.117	NaN	0.117	1.876	0	1.876	1.876	1	0	0	0	0.062	0	0	16	0	1	0		2	control-well2-neuron2-kymostack2.tif	2	0.064	NaN	0.064	2.059	0	2.059	2.059	1	0	0	0	0	0	0	32	0	1	0					0.1415	#NUM!
	3	Kymograph from Stack	3	0.104	NaN	0.104	3.752	0	3.752	3.752	1	0	0	0	0	0	0	36	0	1	0		3	control-well2-neuron2-kymostack2.tif	3	0.123	NaN	0.123	1.471	0	1.471	1.471	1	0	0	0	0	0	0	12	0	1	0		control-well3-neuron3
	4	Kymograph from Stack	4	0.108	NaN	0.108	3.456	0	3.456	3.456	1	0	0	0	0	0	0	32	0	1	0		4	control-well2-neuron2-kymostack2.tif	4	0.093	NaN	0.093	1.863	0	1.863	1.863	1	0	0	0	0	0	0	20	0	1	0		1	control-well3-neuron3-kymostack1.tif	1	0.118	NaN
	5	Kymograph from Stack	5	0.071	NaN	0.071	3.949	0	3.949	3.949	1	0	0	0	0	0	0	56	0	1	0		5	control-well2-neuron2-kymostack2.tif	5	0.221	NaN	0.221	1.765	0	1.765	1.765	1	0	0	0	0	0	0	8	0	1	0		2	control-well3-neuron3-kymostack1.tif	2	0.158	NaN
	1	control-well1-neuron8-kymograph3.tif	1	0.102	NaN	0.102	5.322	0	5.322	5.322	1	0	0	0	0	0	0	52	0	1	0		6	control-well2-neuron2-kymostack2.tif	6	0.178	NaN	0.178	2.843	0	2.843	2.843	1	0	0	0	0	0	0	16	0	1	0		3	control-well3-neuron3-kymostack1.tif	3	0.144	NaN
	2	control-well1-neuron8-kymograph3.tif	2	0.08	NaN	0.08	6.111	0	6.111	6.111	1	0	0	0	0	0	0	76	0	1	0		7	control-well2-neuron2-kymostack2.tif	7	0.093	NaN	0.093	3.333	0	3.333	3.333	1	0	0	0	0	0	0	36	0	1	0		4	control-well3-neuron3-kymostack1.tif	4	0.105	NaN
	3	control-well1-neuron8-kymograph3.tif	3	0.08	NaN	0.08	4.83	0	4.83	4.83	1	0	0	0	0	0	0	60	0	1	0		8	control-well2-neuron2-kymostack2.tif	8	0.221	NaN	0.221	1.765	0	1.765	1.765	1	0	0	0	0	0	0	8	0	1	0		5	control-well3-neuron3-kymostack1.tif	5	0.143	NaN
	4	control-well1-neuron8-kymograph3.tif	4	0.046	NaN	0.046	1.478	0	1.478	1.478	1	0	0	0	0	0	0	32	0	1	0					0.137	#NUM!	0.137	2.059	0															6	control-well3-neuron3-kymostack1.tif	6	0.263	NaN
	5	control-well1-neuron8-kymograph3.tif	5	0.074	NaN	0.074	1.774	0	1.774	1.774	1	0	0	0	0	0	0	24	0	1	0		control-well2-neuron3																						7	control-well3-neuron3-kymostack1.tif	7	0.133	NaN
	6	control-well1-neuron8-kymograph3.tif	6	0.078	NaN	0.078	3.45	0	3.45	3.45	1	0	0	0	0	0	0	44	0	1	0		1	control-well2-neuron3-kymostack1.tif	1	0.101	NaN	0.101	4.039	0	4.039	4.039	1	0	0	0	0	0	0	40	0	1	0		8	control-well3-neuron3-kymostack1.tif	8	0.095	NaN
	7	control-well1-neuron8-kymograph3.tif	7	0.072	NaN	0.072	4.632	0	4.632	4.632	1	0	0	0	0	0	0	64	0	1	0		2	control-well2-neuron3-kymostack1.tif	2	0.076	NaN	0.076	3.645	0	3.645	3.645	1	0	0	0	0	0	0	48	0	1	0		9	control-well3-neuron3-kymostack1.tif	9	0.185	NaN
	8	control-well1-neuron8-kymograph3.tif	8	0.056	NaN	0.056	1.577	0	1.577	1.577	1	0	0	0	0	0	0	28	0	1	0		3	control-well2-neuron3-kymostack1.tif	3	0.135	NaN	0.135	5.418	0	5.418	5.418	1	0	0	0	0	0	0	40	0	1	0		10	control-well3-neuron3-kymostack1.tif	10	0.173	NaN
	9	control-well1-neuron8-kymograph3.tif	9	0.074	NaN	0.074	1.774	0	1.774	1.774	1	0	0	0	0	0	0	24	0	1	0		4	control-well2-neuron3-kymostack1.tif	4	0.094	NaN	0.094	2.266	0	2.266	2.266	1	0	0	0	0	0	0	24	0	1	0		11	control-well3-neuron3-kymostack1.tif	11	0.099	NaN
	10	control-well1-neuron8-kymograph3.tif	10	0.148	NaN	0.148	2.365	0	2.365	2.365	1	0	0	0	0	0	0	16	0	1	0		5	control-well2-neuron3-kymostack1.tif	5	0.078	NaN	0.078	3.448	0	3.448	3.448	1	0	0	0	0	0	0	44	0	1	0		12	control-well3-neuron3-kymostack1.tif	12	0.154	NaN
				0.0875	#NUM!	0.0875	3.453																6	control-well2-neuron3-kymostack1.tif	6	0.111	NaN	0.111	0.887	0	0.887	0.887	1	0	0	0	0	0	0	8	0	1	0		13	control-well3-neuron3-kymostack1.tif	13	0.133	NaN
	control-well1-neuron9																						7	control-well2-neuron3-kymostack1.tif	7	0.14	NaN	0.14	1.675	0	1.675	1.675	1	0	0	0	0	0	0	12	0	1	0		14	control-well3-neuron3-kymostack1.tif	14	0.203	NaN
	1	control-well1-neuron9-kymograph1.tif	1	0.163	-0.025	0.197	3.251	-0.099	3.152	3.054	1.065	0	0	0.05	0	0	0	20	0.2	0.8	0		8	control-well2-neuron3-kymostack1.tif	8	0.085	NaN	0.085	3.054	0	3.054	3.054	1	0	0	0	0	0	0	36	0	1	0		15	control-well3-neuron3-kymostack1.tif	15	0.163	NaN
	2	control-well1-neuron9-kymograph1.tif	2	0.131	NaN	0.131	6.304	0	6.304	6.304	1	0	0	0	0	0	0	48	0	1	0		9	control-well2-neuron3-kymostack1.tif	9	0.103	NaN	0.103	2.069	0	2.069	2.069	1	0	0	0	0	0	0	20	0	1	0		16	control-well3-neuron3-kymostack1.tif	16	0.074	NaN
	3	control-well1-neuron9-kymograph1.tif	3	0.168	NaN	0.168	4.039	0	4.039	4.039	1	0	0	0	0	0	0	24	0	1	0		1	control-well2-neuron3-kymostack2.tif	1	0.099	NaN	0.099	1.973	0	1.973	1.973	1	0	0	0	0	0	0	20	0	1	0		1	control-well3-neuron3-kymostack2.tif	1	0.187	NaN
	4	control-well1-neuron9-kymograph1.tif	4	0.12	NaN	0.12	3.349	0	3.349	3.349	1	0	0	0	0	0	0	28	0	1	0		2	control-well2-neuron3-kymostack2.tif	2	0.12	NaN	0.12	3.353	0	3.353	3.353	1	0	0	0	0	0	0	28	0	1	0		2	control-well3-neuron3-kymostack2.tif	2	0.247	NaN
	5	control-well1-neuron9-kymograph1.tif	5	0.177	NaN	0.177	3.546	0	3.546	3.546	1	0	0	0	0	0	0	20	0	1	0		3	control-well2-neuron3-kymostack2.tif	3	0.084	NaN	0.084	3.353	0	3.353	3.353	1	0	0	0	0	0	0	40	0	1	0		3	control-well3-neuron3-kymostack2.tif	3	0.395	NaN
	6	control-well1-neuron9-kymograph1.tif	6	0.123	NaN	0.123	4.433	0	4.433	4.433	1	0	0	0	0	0	0	36	0	1	0		4	control-well2-neuron3-kymostack2.tif	4	0.09	NaN	0.09	3.255	0	3.255	3.255	1	0	0	0	0	0	0	36	0	1	0		4	control-well3-neuron3-kymostack2.tif	4	0.181	NaN
	7	control-well1-neuron9-kymograph1.tif	7	0.126	NaN	0.126	4.039	0	4.039	4.039	1	0	0	0	0	0	0	32	0	1	0		5	control-well2-neuron3-kymostack2.tif	5	0.113	NaN	0.113	4.537	0	4.537	4.537	1	0	0	0	0	0	0	40	0	1	0		5	control-well3-neuron3-kymostack2.tif	5	0.234	NaN
	8	control-well1-neuron9-kymograph1.tif	8	0.166	NaN	0.166	2.66	0	2.66	2.66	1	0	0	0	0	0	0	16	0	1	0		6	control-well2-neuron3-kymostack2.tif	6	0.095	NaN	0.095	2.663	0	2.663	2.663	1	0	0	0	0	0	0	28	0	1	0		6	control-well3-neuron3-kymostack2.tif	6	0.308	NaN
	9	control-well1-neuron9-kymograph1.tif	9	0.345	NaN	0.345	1.379	0	1.379	1.379	1	0	0	0	0	0	0	4	0	1	0		7	control-well2-neuron3-kymostack2.tif	7	0.109	NaN	0.109	5.227	0	5.227	5.227	1	0	0	0	0	0	0	48	0	1	0		7	control-well3-neuron3-kymostack2.tif	7	0.164	NaN
	1	control-well1-neuron9-kymograph2.tif	1	0.123	NaN	0.123	2.951	0	2.951	2.951	1	0	0	0	0	0	0	24	0	1	0		8	control-well2-neuron3-kymostack2.tif	8	0.222	NaN	0.222	2.663	0	2.663	2.663	1	0	0	0	0	0	0	12	0	1	0					0.163	#NUM!
	2	control-well1-neuron9-kymograph2.tif	2	0.086	NaN	0.086	2.066	0	2.066	2.066	1	0	0	0	0	0	0	24	0	1	0		9	control-well2-neuron3-kymostack2.tif	9	0.11	NaN	0.11	4.833	0	4.833	4.833	1	0	0	0	0	0	0	44	0	1	0		control-well3-neuron4
	3	control-well1-neuron9-kymograph2.tif	3	0.089	NaN	0.089	2.852	0	2.852	2.852	1	0	0	0	0	0	0	32	0	1	0		10	control-well2-neuron3-kymostack2.tif	10	0.107	NaN	0.107	2.564	0	2.564	2.564	1	0	0	0	0	0	0	24	0	1	0		1	control-well3-neuron4-kymostack1.tif	1	0.321	NaN
	4	control-well1-neuron9-kymograph2.tif	4	0.133	NaN	0.133	2.656	0	2.656	2.656	1	0	0	0	0	0	0	20	0	1	0					0.103	#NUM!	0.103	3.255																2	control-well3-neuron4-kymostack1.tif	2	0.185	NaN
	5	control-well1-neuron9-kymograph2.tif	5	0.098	NaN	0.098	0.787	0	0.787	0.787	1	0	0	0	0	0	0	8	0	1	0		control-well2-neuron4																						3	control-well3-neuron4-kymostack1.tif	3	0.117	NaN
	6	control-well1-neuron9-kymograph2.tif	6	0.148	NaN	0.148	4.131	0	4.131	4.131	1	0	0	0	0	0	0	28	0	1	0		1	control-well2-neuron4-kymostack1.tif	1	0.171	NaN	0.171	3.425	0	3.425	3.425	1	0	0	0	0	0	0	20	0	1	0		4	control-well3-neuron4-kymostack1.tif	4	0.206	NaN
	7	control-well1-neuron9-kymograph2.tif	7	0.085	NaN	0.085	3.049	0	3.049	3.049	1	0	0	0	0	0	0	36	0	1	0		2	control-well2-neuron4-kymostack1.tif	2	0.13	NaN	0.13	1.566	0	1.566	1.566	1	0	0	0	0	0	0	12	0	1	0		5	control-well3-neuron4-kymostack1.tif	5	0.173	NaN
	8	control-well1-neuron9-kymograph2.tif	8	0.089	NaN	0.089	3.541	0	3.541	3.541	1	0	0	0	0	0	0	40	0	1	0		3	control-well2-neuron4-kymostack1.tif	3	0.122	NaN	0.122	1.957	0	1.957	1.957	1	0	0	0	0	0	0	16	0	1	0		6	control-well3-neuron4-kymostack1.tif	6	0.104	NaN
	9	control-well1-neuron9-kymograph2.tif	9	0.167	NaN	0.167	3.344	0	3.344	3.344	1	0	0	0	0	0	0	20	0	1	0		4	control-well2-neuron4-kymostack1.tif	4	0.163	NaN	0.163	1.957	0	1.957	1.957	1	0	0	0	0	0	0	12	0	1	0		7	control-well3-neuron4-kymostack1.tif	7	0.143	NaN
	10	control-well1-neuron9-kymograph2.tif	10	0.08	NaN	0.08	2.557	0	2.557	2.557	1	0	0	0	0	0	0	32	0	1	0		5	control-well2-neuron4-kymostack1.tif	5	0.196	NaN	0.196	1.566	0	1.566	1.566	1	0	0	0	0	0	0	8	0	1	0		8	control-well3-neuron4-kymostack1.tif	8	0.167	NaN
	11	control-well1-neuron9-kymograph2.tif	11	0.082	NaN	0.082	1.967	0	1.967	1.967	1	0	0	0	0	0	0	24	0	1	0		6	control-well2-neuron4-kymostack1.tif	6	0.245	NaN	0.245	0.979	0	0.979	0.979	1	0	0	0	0	0	0	4	0	1	0		9	control-well3-neuron4-kymostack1.tif	9	0.223	NaN
	12	control-well1-neuron9-kymograph2.tif	12	0.102	NaN	0.102	2.852	0	2.852	2.852	1	0	0	0	0	0	0	28	0	1	0		7	control-well2-neuron4-kymostack1.tif	7	0.118	NaN	0.118	2.838	0	2.838	2.838	1	0	0	0	0	0	0	24	0	1	0		10	control-well3-neuron4-kymostack1.tif	10	0.089	NaN
	13	control-well1-neuron9-kymograph2.tif	13	0.105	NaN	0.105	1.672	0	1.672	1.672	1	0	0	0	0	0	0	16	0	1	0		8	control-well2-neuron4-kymostack1.tif	8	0.245	NaN	0.245	0.979	0	0.979	0.979	1	0	0	0	0	0	0	4	0	1	0					0.17	#NUM!
	1	control-well1-neuron9-kymograph3.tif	1	0.165	NaN	0.165	3.953	0	3.953	3.953	1	0	0	0	0	0	0	24	0	1	0		9	control-well2-neuron4-kymostack1.tif	9	0.122	NaN	0.122	1.957	0	1.957	1.957	1	0	0	0	0	0	0	16	0	1	0		control-well3-neuron5
	2	control-well1-neuron9-kymograph3.tif	2	0.181	NaN	0.181	9.387	0	9.387	9.387	1	0	0	0	0	0	0	52	0	1	0		10	control-well2-neuron4-kymostack1.tif	10	0.245	NaN	0.245	1.957	0	1.957	1.957	1	0	0	0	0	0	0	8	0	1	0		1	control-well3-neuron5-kymograph1.tif	1	0.419	NaN
	3	control-well1-neuron9-kymograph3.tif	3	0.124	NaN	0.124	2.964	0	2.964	2.964	1	0	0	0	0	0	0	24	0	1	0		11	control-well2-neuron4-kymostack1.tif	11	0.171	NaN	0.171	2.74	0	2.74	2.74	1	0	0	0	0	0	0	16	0	1	0		2	control-well3-neuron5-kymograph1.tif	2	0.153	NaN
	4	control-well1-neuron9-kymograph3.tif	4	0.138	NaN	0.138	7.707	0	7.707	7.707	1	0	0	0	0	0	0	56	0	1	0		12	control-well2-neuron4-kymostack1.tif	12	0.22	NaN	0.22	2.642	0	2.642	2.642	1	0	0	0	0	0	0	12	0	1	0		3	control-well3-neuron5-kymograph1.tif	3	0.296	NaN
	5	control-well1-neuron9-kymograph3.tif	5	0.189	NaN	0.189	2.273	0	2.273	2.273	1	0	0	0	0	0	0	12	0	1	0		1	control-well2-neuron4-kymostack2.tif	1	0.115	NaN	0.115	5.518	0	5.518	5.518	1	0	0	0	0	0	0	48	0	1	0		4	control-well3-neuron5-kymograph1.tif	4	0.218	NaN
	6	control-well1-neuron9-kymograph3.tif	6	0.068	NaN	0.068	1.087	0	1.087	1.087	1	0	0	0	0	0	0	16	0	1	0		2	control-well2-neuron4-kymostack2.tif	2	0.146	NaN	0.146	8.179	0	8.179	8.179	1	0	0	0	0	0	0	56	0	1	0		5	control-well3-neuron5-kymograph1.tif	5	0.259	NaN
	7	control-well1-neuron9-kymograph3.tif	7	0.185	NaN	0.185	2.964	0	2.964	2.964	1	0	0	0	0	0	0	16	0	1	0		3	control-well2-neuron4-kymostack2.tif	3	0.13	NaN	0.13	3.646	0	3.646	3.646	1	0	0	0	0	0	0	28	0	1	0		6	control-well3-neuron5-kymograph1.tif	6	0.099	NaN
	8	control-well1-neuron9-kymograph3.tif	8	0.133	NaN	0.133	5.83	0	5.83	5.83	1	0	0	0	0	0	0	44	0	1	0		4	control-well2-neuron4-kymostack2.tif	4	0.138	NaN	0.138	2.759	0	2.759	2.759	1	0	0	0	0	0	0	20	0	1	0		7	control-well3-neuron5-kymograph1.tif	7	0.172	NaN
	9	control-well1-neuron9-kymograph3.tif	9	0.124	NaN	0.124	5.929	0	5.929	5.929	1	0	0	0	0	0	0	48	0	1	0		5	control-well2-neuron4-kymostack2.tif	5	0.126	NaN	0.126	4.533	0	4.533	4.533	1	0	0	0	0	0	0	36	0	1	0		8	control-well3-neuron5-kymograph1.tif	8	0.177	NaN
	10	control-well1-neuron9-kymograph3.tif	10	0.151	NaN	0.151	4.842	0	4.842	4.842	1	0	0	0	0	0	0	32	0	1	0		6	control-well2-neuron4-kymostack2.tif	6	0.146	NaN	0.146	8.179	0	8.179	8.179	1	0	0	0	0	0	0	56	0	1	0		9	control-well3-neuron5-kymograph1.tif	9	0.148	NaN
	11	control-well1-neuron9-kymograph3.tif	11	0.124	NaN	0.124	1.482	0	1.482	1.482	1	0	0	0	0	0	0	12	0	1	0		7	control-well2-neuron4-kymostack2.tif	7	0.172	NaN	0.172	2.069	0	2.069	2.069	1	0	0	0	0	0	0	12	0	1	0		10	control-well3-neuron5-kymograph1.tif	10	0.151	NaN
				0.126	-0.025	0.126	3.049																8	control-well2-neuron4-kymostack2.tif	8	0.156	NaN	0.156	1.872	0	1.872	1.872	1	0	0	0	0	0	0	12	0	1	0		11	control-well3-neuron5-kymograph1.tif	11	0.234	NaN
	control-well1-neuron10																						9	control-well2-neuron4-kymostack2.tif	9	0.107	NaN	0.107	2.562	0	2.562	2.562	1	0	0	0	0	0	0	24	0	1	0		12	control-well3-neuron5-kymograph1.tif	12	0.246	NaN
	1	control-well1-neuron10-kymostack1.tif	1	0.142	NaN	0.142	6.807	0	6.807	6.807	1	0	0	0	0	0	0	48	0	1	0		10	control-well2-neuron4-kymostack2.tif	10	0.148	NaN	0.148	3.547	0	3.547	3.547	1	0	0	0	0	0	0	24	0	1	0		13	control-well3-neuron5-kymograph1.tif	13	0.271	NaN
	2	control-well1-neuron10-kymostack1.tif	2	0.128	NaN	0.128	2.565	0	2.565	2.565	1	0	0	0	0	0	0	20	0	1	0		11	control-well2-neuron4-kymostack2.tif	11	0.144	NaN	0.144	4.04	0	4.04	4.04	1	0	0	0	0	0	0	28	0	1	0		14	control-well3-neuron5-kymograph1.tif	14	0.419	NaN
	3	control-well1-neuron10-kymostack1.tif	3	0.082	NaN	0.082	1.973	0	1.973	1.973	1	0	0	0	0	0	0	24	0	1	0					0.146	#NUM!	0.146	2.642																1	control-well3-neuron5-kymostack2.tif	1	0.158	NaN
	4	control-well1-neuron10-kymostack1.tif	4	0.288	NaN	0.288	3.453	0	3.453	3.453	1	0	0	0	0	0	0	12	0	1	0		control-well2-neuron5																						2	control-well3-neuron5-kymostack2.tif	2	0.148	NaN
	5	control-well1-neuron10-kymostack1.tif	5	0.178	NaN	0.178	3.552	0	3.552	3.552	1	0	0	0	0	0	0	20	0	1	0		1	control-well2-neuron5-kymostack1.tif	1	0.111	NaN	0.111	2.663	0	2.663	2.663	1	0	0	0	0	0	0	24	0	1	0		3	control-well3-neuron5-kymostack2.tif	3	0.117	NaN
	6	control-well1-neuron10-kymostack1.tif	6	0.082	NaN	0.082	0.987	0	0.987	0.987	1	0	0	0	0	0	0	12	0	1	0		2	control-well2-neuron5-kymostack1.tif	2	0.148	NaN	0.148	2.367	0	2.367	2.367	1	0	0	0	0	0	0	16	0	1	0		4	control-well3-neuron5-kymostack2.tif	4	0.099	NaN
	7	control-well1-neuron10-kymostack1.tif	7	0.132	NaN	0.132	1.578	0	1.578	1.578	1	0	0	0	0	0	0	12	0	1	0		3	control-well2-neuron5-kymostack1.tif	3	0.117	NaN	0.117	1.874	0	1.874	1.874	1	0	0	0	0	0	0	16	0	1	0		5	control-well3-neuron5-kymostack2.tif	5	0.181	NaN
	1	control-well1-neuron10-kymograph2.tif	1	0.141	NaN	0.141	3.938	0	3.938	3.938	1	0	0	0	0	0	0	28	0	1	0		4	control-well2-neuron5-kymostack1.tif	4	0.173	NaN	0.173	4.142	0	4.142	4.142	1	0	0	0	0	0	0	24	0	1	0		6	control-well3-neuron5-kymostack2.tif	6	0.105	NaN
	2	control-well1-neuron10-kymograph2.tif	2	0.08	NaN	0.08	2.559	0	2.559	2.559	1	0	0	0	0	0	0	32	0	1	0		5	control-well2-neuron5-kymostack1.tif	5	0.123	NaN	0.123	5.424	0	5.424	5.424	1	0	0	0	0	0	0	44	0	1	0		7	control-well3-neuron5-kymostack2.tif	7	0.119	NaN
	3	control-well1-neuron10-kymograph2.tif	3	0.069	NaN	0.069	1.378	0	1.378	1.378	1	0	0	0	0	0	0	20	0	1	0		6	control-well2-neuron5-kymostack1.tif	6	0.09	NaN	0.09	3.254	0	3.254	3.254	1	0	0	0	0	0	0	36	0	1	0					0.172	#NUM!
	4	control-well1-neuron10-kymograph2.tif	4	0.119	NaN	0.119	5.217	0	5.217	5.217	1	0	0	0	0	0	0	44	0	1	0		7	control-well2-neuron5-kymostack1.tif	7	0.128	NaN	0.128	2.564	0	2.564	2.564	1	0	0	0	0	0	0	20	0	1	0		control-well3-neuron6
	5	control-well1-neuron10-kymograph2.tif	5	0.119	NaN	0.119	2.855	0	2.855	2.855	1	0	0	0	0	0	0	24	0	1	0		8	control-well2-neuron5-kymostack1.tif	8	0.115	NaN	0.115	7.791	0	7.791	7.791	1	0	0	0	0	0	0	68	0	1	0		1	control-well3-neuron6-kymostack1.tif	1	0.14	NaN
	6	control-well1-neuron10-kymograph2.tif	6	0.098	NaN	0.098	2.363	0	2.363	2.363	1	0	0	0	0	0	0	24	0	1	0		9	control-well2-neuron5-kymostack1.tif	9	0.111	NaN	0.111	3.55	0	3.55	3.55	1	0	0	0	0	0	0	32	0	1	0		2	control-well3-neuron6-kymostack1.tif	2	0.23	NaN
	7	control-well1-neuron10-kymograph2.tif	7	0.086	NaN	0.086	3.445	0	3.445	3.445	1	0	0	0	0	0	0	40	0	1	0		10	control-well2-neuron5-kymostack1.tif	10	0.127	NaN	0.127	3.057	0	3.057	3.057	1	0	0	0	0	0	0	24	0	1	0		3	control-well3-neuron6-kymostack1.tif	3	0.148	NaN
	8	control-well1-neuron10-kymograph2.tif	8	0.103	NaN	0.103	2.461	0	2.461	2.461	1	0	0	0	0	0	0	24	0	1	0		11	control-well2-neuron5-kymostack1.tif	11	0.084	NaN	0.084	1.676	0	1.676	1.676	1	0	0	0	0	0	0	20	0	1	0		4	control-well3-neuron6-kymostack1.tif	4	0.165	NaN
	9	control-well1-neuron10-kymograph2.tif	9	0.09	NaN	0.09	1.083	0	1.083	1.083	1	0	0	0	0	0	0	12	0	1	0					0.117	#NUM!	0.117	3.057																5	control-well3-neuron6-kymostack1.tif	5	0.078	NaN
				0.111	#NUM!	0.111	2.562																control-well2-neuron6																						6	control-well3-neuron6-kymostack1.tif	6	0.074	NaN
																							1	control-well2-neuron6-kymostack1.tif	1	0.107	NaN	0.107	2.562	0	2.562	2.562	1	0	0	0	0	0	0	24	0	1	0		7	control-well3-neuron6-kymostack1.tif	7	0.117	NaN
																							2	control-well2-neuron6-kymostack1.tif	2	0.113	NaN	0.113	2.266	0	2.266	2.266	1	0	0	0	0	0	0	20	0	1	0		8	control-well3-neuron6-kymostack1.tif	8	0.121	NaN
																							3	control-well2-neuron6-kymostack1.tif	3	0.123	NaN	0.123	1.478	0	1.478	1.478	1	0	0	0	0	0	0	12	0	1	0		9	control-well3-neuron6-kymostack1.tif	9	0.119	NaN
																							4	control-well2-neuron6-kymostack1.tif	4	0.308	NaN	0.308	2.463	0	2.463	2.463	1	0	0	0	0	0	0	8	0	1	0		10	control-well3-neuron6-kymostack1.tif	10	0.188	NaN
																							5	control-well2-neuron6-kymostack1.tif	5	0.189	NaN	0.189	2.266	0	2.266	2.266	1	0	0	0	0	0	0	12	0	1	0		11	control-well3-neuron6-kymostack1.tif	11	0.212	NaN
																							6	control-well2-neuron6-kymostack1.tif	6	0.142	NaN	0.142	2.266	0	2.266	2.266	1	0	0	0	0	0	0	16	0	1	0					0.14	#NUM!
		control	inhibitor																				7	control-well2-neuron6-kymostack1.tif	7	0.182	NaN	0.182	3.646	0	3.646	3.646	1	0	0	0	0	0	0	20	0	1	0		control-well3-neuron7
	1	0.1355	0.123																				8	control-well2-neuron6-kymostack1.tif	8	0.099	NaN	0.099	4.335	0	4.335	4.335	1	0	0	0	0	0	0	44	0	1	0		1	control-well3-neuron7-kymograph1.tif	1	0.143	NaN
	2	0.1305	0.109																				9	control-well2-neuron6-kymostack1.tif	9	0.13	NaN	0.13	3.646	0	3.646	3.646	1	0	0	0	0	0	0	28	0	1	0		2	control-well3-neuron7-kymograph1.tif	2	0.222	NaN
	3	0.0875	0.109																				1	control-well2-neuron6-kymostack2.tif	1	0.123	NaN	0.123	2.945	0	2.945	2.945	1	0	0	0	0	0	0	24	0	1	0		3	control-well3-neuron7-kymograph1.tif	3	0.102	NaN
	4	0.126	0.106																				2	control-well2-neuron6-kymostack2.tif	2	0.123	NaN	0.123	1.472	0	1.472	1.472	1	0	0	0	0	0	0	12	0	1	0		4	control-well3-neuron7-kymograph1.tif	4	0.156	NaN
	5	0.111	0.107																				3	control-well2-neuron6-kymostack2.tif	3	0.098	NaN	0.098	3.534	0	3.534	3.534	1	0	0	0	0	0	0	36	0	1	0		5	control-well3-neuron7-kymograph1.tif	5	0.084	NaN
	6	0.165	0.118																				4	control-well2-neuron6-kymostack2.tif	4	0.172	NaN	0.172	1.374	0	1.374	1.374	1	0	0	0	0	0	0	8	0	1	0		6	control-well3-neuron7-kymograph1.tif	6	0.12	NaN
	7	0.137	0.123																				5	control-well2-neuron6-kymostack2.tif	5	0.074	NaN	0.074	1.472	0	1.472	1.472	1	0	0	0	0	0	0	20	0	1	0		7	control-well3-neuron7-kymograph1.tif	7	0.148	NaN
	8	0.103	0.098																							0.123	#NUM!	0.123	2.3645																8	control-well3-neuron7-kymograph1.tif	8	0.105	NaN
	9	0.146	0.123																																										9	control-well3-neuron7-kymograph1.tif	9	0.089	NaN
	10	0.117	0.094																																										10	control-well3-neuron7-kymograph1.tif	10	0.094	NaN
	11	0.123	0.141																																										11	control-well3-neuron7-kymograph1.tif	11	0.094	NaN
	12	0.1415	0.107																			total EB3 particles/branch			results per neuron																				12	control-well3-neuron7-kymograph1.tif	12	0.156	NaN
	13	0.163	0.134																				control	inhibitor	control	inhibitor																			13	control-well3-neuron7-kymograph1.tif	13	0.206	NaN
	14	0.17	0.113																				12	6	12	6.33333																			14	control-well3-neuron7-kymograph1.tif	14	0.08	NaN
	15	0.172	0.118																				4	7	4	7.5																			1	KymoStack from Stack	1	0.123	NaN
	16	0.14	0.131																				3	6	6	10																			2	KymoStack from Stack	2	0.117	NaN
	17	0.135	0.119																				5	9	11	8.5																			3	KymoStack from Stack	3	0.123	NaN
	18	0.13	0.104																				10	6	8	8.5																			4	KymoStack from Stack	4	0.148	NaN
	19	0.152	0.1015																				9	10	7	7.5																			5	KymoStack from Stack	5	0.135	NaN
	20	0.134	0.0975																				13	8	7.5	5.66667																			6	KymoStack from Stack	6	0.148	NaN
	21	0.127	0.118																				11	9	9.5	8.5																			7	KymoStack from Stack	7	0.148	NaN
	22	0.13	0.133																				7	7	11.5	11																			8	KymoStack from Stack	8	0.111	NaN
	23		0.1135																				9	10	11	3.5																			9	KymoStack from Stack	9	0.123	NaN
	24		0.1155																				8	5	7	8.5																			10	KymoStack from Stack	10	0.172	NaN
																							6	10	12	11																			11	KymoStack from Stack	11	0.121	NaN
	AVERAGE	0.135273	0.114833																				7	9	11.5	15																			12	KymoStack from Stack	12	0.135	NaN
	ST.D	0.0210423	0.0122976																				8	4	10	8.5																			13	KymoStack from Stack	13	0.138	NaN
																							9	4	10.5	6																			14	KymoStack from Stack	14	0.199	NaN
		control	inhibitor																				10	10	11	9.5																			15	KymoStack from Stack	15	0.197	NaN
	1	2.7965	3.163																				12	7	14.5	10.5																						0.135	#NUM!
	2	3.453	2.47																				11	9	7.5	7.5
	3	3.049	1.8305																				11	13	10	9
	4	2.562	2.85																				9	2	6	7.5
	5	3.309	1.869																				5	5	4.5	12
	6	2.059	2.374																				14	8	9	4
	7	3.255	3.942																				10	9		4
	8	2.642	2.85																				16	12		5
	9	3.057	3.948																				7	10
	10	2.3645	2.656																				10	15
	11	2.2685	2.467																				14	10
	12	2.663	2.2645																				7	7
	13	2.5715	3.146																				11	5
	14	1.976	3.938																				14	7
	15	3.358	2.699																				15	5
	16	2.666	2.567																				6	14
	17	2.553	2.767																				9	8
	18	3.849	3.651																				10	13
	19	2.419	3.61																				6	7
	20	3.049	1.8775																				3	8
	21	3.757	3.849																				6	9
	22		2.655																				10	9
	23		3.1645																				8	6
	24		3.1955																					17
																								7
	AVERAGE	2.84176	2.90848																					4
	ST.D	0.522039	0.663135																					4
																								6
																								4
																						AVERAGE	9.10256	8	9.13636	8.125
																						median	9	8	9.75	8.5
																						ST.D	3.24276	3.16946	2.70441	2.73343
[truncated: 121 more columns]

## Sheet: Fig.6D
mouse1 R						mouse2 R						mouse3 R						mouse5 R (only single neuron)						mouse1 L						mouse2 L						mouse4 L
image	neuron #	L4	L5	L4+5		image	neuron #	L4	L5	L4+5		image	neuron #	L4	L5	L4+5		image	neuron #	L4	L5	L4+5		image	neuron #	L4	L5	L4+5		image	neuron #	L4	L5	L4+5		image	neuron #	L4	L5	L4+5
slice1+2	1	0	6	6		slice1	1	1	7	8		slice1	1	0	8	8		slice1	1	0	10	10		slice1	1	0	9	9		slice1	1	1	7	8		slice1	1	2	incompl
slice2	2	0	7	7		slice2	2	0	incompl			slice2	2	1	6	7								slice2	2	2	8	10		slice2	2	2	9	11			2	2	8	10
slice3	3	0	7	7			3	1	8	9		slice3	3	0	8	8								slice3	3	0	8	8									3	3	9	12
	4	0	incompl			slice3	4	1	11	12		slice4	4	0	8	8								slice4	4	0	8	8								slice2	4	1	8	9
slice4	5	0	9	9		slice4	5	1	6	7			5	2	8	10								slice5	5	0	9	9								slice3	5	0	8	8
slice5	6	2	7	9		slice5	6	1	7	8		slice5	6	0	9	9									6	2	incompl
slice6	7	0	11	11								slice6	7	1	8	9
	8	1	6	7									8	0	4(incompl)
slice7	9	0	7	7									9	0	6	6
												slice7	10	1	6	7
												slice8	11	0	7	7
												slice9	12	1	6	7
EXP 296																EXP 311
L-mouse1				R-mouse1				R-mouse2				R-mouse3				L-mouse1				L-mouse3				R-mouse2
neuron#	layer 4	layer 5		neuron#	layer 4	layer 5		neuron#	layer 4	layer 5		neuron#	layer 4	layer 5		neuron#	layer 4	layer 5		neuron#	layer 4	layer 5		neuron#	layer 4	layer 5
slice1-neuron1	2	5(incompl)		slice1-neuron1	0	incompl		only single strange neuron, seems like 2 primary axons from layer 3?				slice1-neuron1	1	3(incompl)		slice1	2	9	11	slice1	3	9	12	slice1	neuron too close to layer 4
				slice2-neuron1	0	incompl						slice2-neuron1	1	7	8	slice2	1	8	9	slice2	1	8	9		0	incompl
				slice3-neuron1	1	incompl						slice3-nreuron1	1	7	8	slice3	2	8	10					slice2	1	7	8
				slice4-neuron1	2	6	8					slice4-nrueon1	2	11	13	slice4	4	7	11					slice3	1	6	7
				slice5-neuron1	2	9	11					slice5	1	incompl
												slice6	1	incompl
													1	incompl
													1	incompl
												slice7	0	incompl
													2	incompl

## Sheet: Fig.6F
L-mouse1					L-mouse2					L-mouse3					L-mouse4					R-mouse1					R-mouse2					R-mouse3					R-mouse4
slice	layer4	layer5	L4+L5		slice	layer4	layer5	L4+L5		slice	layer4	layer5	L4+L5		slice	layer4	layer5	L4+L5		slice	layer4	layer5	L4+L5		slice	layer4	layer5	L4+L5		slice	layer4	layer5	L4+L5		slice	layer4	layer5	L4+L5
15	2	incompl			24	2	6	8		9	0	7	7		29	0	incompl			40	0	incompl	#VALUE!		75	1	9	10		51	3	8	11		60	1	7	8
18	4	6	10		25	1	incompl				0	10	10			1	8	9							76	1			part of neuron missing, double check		0	9	9		61	3	incompl
19	3	9	12		26	1	5	6		10	0	7	7		30	1	6	7		66	0	incompl			77	4	7	11	good example	52	1	incompl			62	0	incompl
20	0	5(incompl)			1	2	7	9			0	9	9		31	0	9	9		67	2	incompl			42	0	incompl			53	1	incompl				0	incompl
21	0	incompl			2	2	8	10			2	incompl				0	incompl			68	3	9	12			1	9	10		54	1	incompl				1	incompl
22	2	7	9	one neuron cut - check later again		1	9	10		11	1	incompl			32	0	8	8		69					43	2	9	11		55	0	8	8		64	2	6	8
23	2	8	10		3	2	incompl			12	1	9	10			1	9	10		71	3	incompl			45	1	6	7		56	3	6	9		65
	0	incompl				2	9	11			0	incompl			33	1	incompl				3	incompl				1	incompl				1	8	9
					5	0	7	7		13	0	9	9		34	0	8	8			0	incompl			46	1	incompl			57	3	8	11
					6	1	6	7			1	11	12			1	6	7		72	0	6	6			0	8	8		58	4	7	11
					7	0	5	5			1	incompl			35	1	8	9			1	6	7		48	1	7	8		59	incompl	7
					8	0	7	7		14	4	6	10		36	1	7	8		73	1	incompl			49	0	8	8			1	5	6
										27	0	incompl			37	2	8	10			0	7	7			1	6	7
										28	3	9	12		38	1	7	8		74	1	6	7		50	1	7	8
	R-MAP1B KO										0	11	11			2	10	12
	L-MAP1BKO+TTLKO										3	incompl			39	1	8	9
L-mouse2						L-mouse3					L-mouse4					R-mouse1					R-mouse3					R-mouse4
slice	layer4	layer5	L4+L5			slice	layer4	layer5	L4+L5		slice	layer4	layer5	L4+L5		slice	layer4	layer5	L4+L5		slice	layer4	layer5	L4+L5		slice	layer4	layer5	L4+L5
16	1	6	7	good example		20	0	9	9		1	0	8	8		33	3	7	10		3	2	8	10		13	0	5	5
17	0	8	8			24	0	7	7		2	2	11	13		8	2	6	8			1	7	8		14	3	5	8
18	3	8	11				1	7	8		3	0	6	6		9	2	8	10		4	1					2	8	10
						25	1	5	6							10	1					1				15	2	5	7
						26	1										1	7	8		5	1	5	6			1	9	10
						27	1	6	7							11	2	5	7		6	1				34	2	8	10
						28	2	9	11							21	2	5	7			2	9	11		35	4	6	10
						29	0	5	5								0	9	9			2	5	7			3	8	11
						30	2	9	11							22	1				7	1	6	7		36	2	7	9
							1	9	10								2					1	7	8		37	2	8	10
							1	8	9							23	0	10	10			1				38	2	7	9
						31										1	4	10	14		12	3	10	13			0	9	9
						32	0	8	8							2	0										3
							2	12	14								3	8	11								2
							1	7	8
