# Supplementary material for: Microtubule-binding protein MAP1B regulates interstitial axon branching of cortical neurons via the tubulin tyrosination cycle
Source: EMBO J. 2024 Feb 22;43(7):5. doi: 10.1038/s44318-024-00050-3 (PMC10987652; doi:10.1038/s44318-024-00050-3)
Supplement: Supplementary file 11 — EV Figures Source Data [file 44318_2024_50_MOESM11_ESM.zip]

Archive with 144 entries (138 files):
- EV Figures-source files/
- EV Figures-source files/FigureEV2-source files/
- EV Figures-source files/FigureEV5-source files/
- EV Figures-source files/.DS_Store
- __MACOSX/EV Figures-source files/._.DS_Store
- EV Figures-source files/FigureEV4-source files/
- EV Figures-source files/FigureEV3-source files/
- EV Figures-source files/FigureEV1-source files/
- EV Figures-source files/FigureEV2-source files/MAX_777-mouse4-slice1-APC.tif
- __MACOSX/EV Figures-source files/FigureEV2-source files/._MAX_777-mouse4-slice1-APC.tif
- EV Figures-source files/FigureEV2-source files/.DS_Store
- __MACOSX/EV Figures-source files/FigureEV2-source files/._.DS_Store
- EV Figures-source files/FigureEV2-source files/MAX_exp82-R-mouse2-slice3-Clasp1.tif
- __MACOSX/EV Figures-source files/FigureEV2-source files/._MAX_exp82-R-mouse2-slice3-Clasp1.tif
- EV Figures-source files/FigureEV2-source files/MAX_795-mouse2-slice6-APC-fl.tif
- __MACOSX/EV Figures-source files/FigureEV2-source files/._MAX_795-mouse2-slice6-APC-fl.tif
- EV Figures-source files/FigureEV2-source files/MAX_exp125-mouse4-slice1-het.tif
- __MACOSX/EV Figures-source files/FigureEV2-source files/._MAX_exp125-mouse4-slice1-het.tif
- EV Figures-source files/FigureEV2-source files/MACF1-control-1shRNA.tif
- __MACOSX/EV Figures-source files/FigureEV2-source files/._MACF1-control-1shRNA.tif
- EV Figures-source files/FigureEV2-source files/MAX_exp83-R-mouse2-slice1-Clasp2.tif
- __MACOSX/EV Figures-source files/FigureEV2-source files/._MAX_exp83-R-mouse2-slice1-Clasp2.tif
- EV Figures-source files/FigureEV2-source files/MACF1-1shRNA.tif
- __MACOSX/EV Figures-source files/FigureEV2-source files/._MACF1-1shRNA.tif
- EV Figures-source files/FigureEV2-source files/MAX_exp125-mouse1-slice5-bcat-fl.tif
- __MACOSX/EV Figures-source files/FigureEV2-source files/._MAX_exp125-mouse1-slice5-bcat-fl.tif
- EV Figures-source files/FigureEV5-source files/FigureEV5.xlsx
- __MACOSX/EV Figures-source files/FigureEV5-source files/._FigureEV5.xlsx
- EV Figures-source files/FigureEV5-source files/FigEV5A-C2-exp285-L-example1-1.tif
- __MACOSX/EV Figures-source files/FigureEV5-source files/._FigEV5A-C2-exp285-L-example1-1.tif
- EV Figures-source files/FigureEV5-source files/FigureEV5C-control.tif
- __MACOSX/EV Figures-source files/FigureEV5-source files/._FigureEV5C-control.tif
- EV Figures-source files/FigureEV5-source files/FigueEV5B-SvbpMAX_exp327-P7-L-mouse2-slice1detail-1.tif
- __MACOSX/EV Figures-source files/FigureEV5-source files/._FigueEV5B-SvbpMAX_exp327-P7-L-mouse2-slice1detail-1.tif
- EV Figures-source files/FigureEV5-source files/FigEV5A-C1-exp285-L-example1-1.tif
- __MACOSX/EV Figures-source files/FigureEV5-source files/._FigEV5A-C1-exp285-L-example1-1.tif
- EV Figures-source files/FigureEV5-source files/FigEV5A-C2-exp285-R-example1-1.tif
- __MACOSX/EV Figures-source files/FigureEV5-source files/._FigEV5A-C2-exp285-R-example1-1.tif
- EV Figures-source files/FigureEV5-source files/FigureEV5B-TtlMAX_exp327-P7-R-mouse2-slice1detail-1.tif
- __MACOSX/EV Figures-source files/FigureEV5-source files/._FigureEV5B-TtlMAX_exp327-P7-R-mouse2-slice1detail-1.tif
- EV Figures-source files/FigureEV5-source files/FigureEV5C-doubleKO.tif
- __MACOSX/EV Figures-source files/FigureEV5-source files/._FigureEV5C-doubleKO.tif
- EV Figures-source files/FigureEV5-source files/FigEV5A-C1-exp285-R-example1-1.tif
- __MACOSX/EV Figures-source files/FigureEV5-source files/._FigEV5A-C1-exp285-R-example1-1.tif
- EV Figures-source files/FigureEV4-source files/FigEV4C-C2-MAX_exp322-P4-mouse1-slice3-1.tif
- __MACOSX/EV Figures-source files/FigureEV4-source files/._FigEV4C-C2-MAX_exp322-P4-mouse1-slice3-1.tif
- EV Figures-source files/FigureEV4-source files/FigEV4B-MAX_exp384-L-mouse1-slice5-merge.tif
- __MACOSX/EV Figures-source files/FigureEV4-source files/._FigEV4B-MAX_exp384-L-mouse1-slice5-merge.tif
- EV Figures-source files/FigureEV4-source files/FigEV4C-C1-MAX_exp322-mouse2-slice2-1.tif
- __MACOSX/EV Figures-source files/FigureEV4-source files/._FigEV4C-C1-MAX_exp322-mouse2-slice2-1.tif
- EV Figures-source files/FigureEV4-source files/FigEV4A-C1-MAX_exp389-mouse4-slice1-1.tif
- __MACOSX/EV Figures-source files/FigureEV4-source files/._FigEV4A-C1-MAX_exp389-mouse4-slice1-1.tif
- EV Figures-source files/FigureEV4-source files/.DS_Store
- __MACOSX/EV Figures-source files/FigureEV4-source files/._.DS_Store
- EV Figures-source files/FigureEV4-source files/FigEV4B-C3-TEST-MAX_exp384-L-mouse1-slice5-1.tif
- __MACOSX/EV Figures-source files/FigureEV4-source files/._FigEV4B-C3-TEST-MAX_exp384-L-mouse1-slice5-1.tif
- EV Figures-source files/FigureEV4-source files/FigureEV4.xlsx
- __MACOSX/EV Figures-source files/FigureEV4-source files/._FigureEV4.xlsx
- EV Figures-source files/FigureEV4-source files/FigEV4A-MAX_exp389-mouse4-slice1-merge.tif
- __MACOSX/EV Figures-source files/FigureEV4-source files/._FigEV4A-MAX_exp389-mouse4-slice1-merge.tif
- EV Figures-source files/FigureEV4-source files/FigEV4B-MAX_exp384-R-mouse2-slice1-merge.tif
- __MACOSX/EV Figures-source files/FigureEV4-source files/._FigEV4B-MAX_exp384-R-mouse2-slice1-merge.tif
- EV Figures-source files/FigureEV4-source files/FigEV4C-C1-MAX_exp322-P4-mouse1-slice3-1.tif
- __MACOSX/EV Figures-source files/FigureEV4-source files/._FigEV4C-C1-MAX_exp322-P4-mouse1-slice3-1.tif
- EV Figures-source files/FigureEV4-source files/FigEV4C-C1-MAX_exp322-P4-mouse2-slice5-1.tif
- __MACOSX/EV Figures-source files/FigureEV4-source files/._FigEV4C-C1-MAX_exp322-P4-mouse2-slice5-1.tif
- EV Figures-source files/FigureEV4-source files/FigEV4B-C3-TEST-MAX_exp384-R-mouse2-slice1-1.tif
- __MACOSX/EV Figures-source files/FigureEV4-source files/._FigEV4B-C3-TEST-MAX_exp384-R-mouse2-slice1-1.tif
- EV Figures-source files/FigureEV4-source files/FigEV4A-MAX_exp389-mouse4-slice1-1.tif
- __MACOSX/EV Figures-source files/FigureEV4-source files/._FigEV4A-MAX_exp389-mouse4-slice1-1.tif
- EV Figures-source files/FigureEV4-source files/FigEV4C-C2-MAX_exp322-mouse2-slice2-1.tif
- __MACOSX/EV Figures-source files/FigureEV4-source files/._FigEV4C-C2-MAX_exp322-mouse2-slice2-1.tif
- EV Figures-source files/FigureEV4-source files/FigEV4C-C2-MAX_exp322-P4-mouse2-slice5-1.tif
- __MACOSX/EV Figures-source files/FigureEV4-source files/._FigEV4C-C2-MAX_exp322-P4-mouse2-slice5-1.tif
- EV Figures-source files/FigureEV3-source files/pMini-Cterm-GSK3B-donor.ape
- __MACOSX/EV Figures-source files/FigureEV3-source files/._pMini-Cterm-GSK3B-donor.ape
- EV Figures-source files/FigureEV3-source files/FigureEV3B-63x-actin.tif
- __MACOSX/EV Figures-source files/FigureEV3-source files/._FigureEV3B-63x-actin.tif
- EV Figures-source files/FigureEV3-source files/.DS_Store
- __MACOSX/EV Figures-source files/FigureEV3-source files/._.DS_Store
- EV Figures-source files/FigureEV3-source files/FigureEV3F-DAPI-MAP1B panel.tif
- __MACOSX/EV Figures-source files/FigureEV3-source files/._FigureEV3F-DAPI-MAP1B panel.tif
- EV Figures-source files/FigureEV3-source files/pMini-Nterm-ACTB-donor.ape
- __MACOSX/EV Figures-source files/FigureEV3-source files/._pMini-Nterm-ACTB-donor.ape
- EV Figures-source files/FigureEV3-source files/FigureEV3.xlsx
- __MACOSX/EV Figures-source files/FigureEV3-source files/._FigureEV3.xlsx
- EV Figures-source files/FigureEV3-source files/FigureEV3F-MAP1B-GREEN-pMAP1B-red-merge.tif
- __MACOSX/EV Figures-source files/FigureEV3-source files/._FigureEV3F-MAP1B-GREEN-pMAP1B-red-merge.tif
- EV Figures-source files/FigureEV3-source files/FigureEV3C-MAP1B-P14.tif
- __MACOSX/EV Figures-source files/FigureEV3-source files/._FigureEV3C-MAP1B-P14.tif
- EV Figures-source files/FigureEV3-source files/FigureEV3F-MAP1B-merge-detail.tif
- __MACOSX/EV Figures-source files/FigureEV3-source files/._FigureEV3F-MAP1B-merge-detail.tif
- EV Figures-source files/FigureEV3-source files/FigureEV3C-MAP1B.tif
- __MACOSX/EV Figures-source files/FigureEV3-source files/._FigureEV3C-MAP1B.tif
- EV Figures-source files/FigureEV3-source files/FigureEV3F-phosphoMAP1B-Map1b panel.tif
- __MACOSX/EV Figures-source files/FigureEV3-source files/._FigureEV3F-phosphoMAP1B-Map1b panel.tif
- EV Figures-source files/FigureEV3-source files/FigureEV3B-actin-1.tif
- __MACOSX/EV Figures-source files/FigureEV3-source files/._FigureEV3B-actin-1.tif
- EV Figures-source files/FigureEV3-source files/FigureEV3F-MAP1B-Map1B panel.tif
- __MACOSX/EV Figures-source files/FigureEV3-source files/._FigureEV3F-MAP1B-Map1B panel.tif
- EV Figures-source files/FigureEV3-source files/pMini-Cterm-Map1B-donor.ape
- __MACOSX/EV Figures-source files/FigureEV3-source files/._pMini-Cterm-Map1B-donor.ape
- EV Figures-source files/FigureEV3-source files/FigureEV3D-GSK3B.tif
- __MACOSX/EV Figures-source files/FigureEV3-source files/._FigureEV3D-GSK3B.tif
- EV Figures-source files/FigureEV3-source files/FigureEV3D-GSK3B-P14.tif
- __MACOSX/EV Figures-source files/FigureEV3-source files/._FigureEV3D-GSK3B-P14.tif
- EV Figures-source files/FigureEV3-source files/FigureEV3C-MAP1B-axons.tif
- __MACOSX/EV Figures-source files/FigureEV3-source files/._FigureEV3C-MAP1B-axons.tif
- EV Figures-source files/FigureEV1-source files/FigureEV1E.tif
- __MACOSX/EV Figures-source files/FigureEV1-source files/._FigureEV1E.tif
- EV Figures-source files/FigureEV1-source files/MAX_exp1-mouse2-1-dendrite-doubleKO-1.tif
- __MACOSX/EV Figures-source files/FigureEV1-source files/._MAX_exp1-mouse2-1-dendrite-doubleKO-1.tif
- EV Figures-source files/FigureEV1-source files/MAX_exp1-mouse2-2-dendrite-doubleKO-1.tif
- __MACOSX/EV Figures-source files/FigureEV1-source files/._MAX_exp1-mouse2-2-dendrite-doubleKO-1.tif
- EV Figures-source files/FigureEV1-source files/FigureEV1B-GSK3BCA.tif
- __MACOSX/EV Figures-source files/FigureEV1-source files/._FigureEV1B-GSK3BCA.tif
- EV Figures-source files/FigureEV1-source files/FigureEV1C-protrusions.tif
- __MACOSX/EV Figures-source files/FigureEV1-source files/._FigureEV1C-protrusions.tif
- EV Figures-source files/FigureEV1-source files/C2-MAX_exp9-mouse2-slice1-gsk3bKO-1.tif
- __MACOSX/EV Figures-source files/FigureEV1-source files/._C2-MAX_exp9-mouse2-slice1-gsk3bKO-1.tif
- EV Figures-source files/FigureEV1-source files/C2-MAX_exp9-mouse5-slice5-doubleKO-1.tif
- __MACOSX/EV Figures-source files/FigureEV1-source files/._C2-MAX_exp9-mouse5-slice5-doubleKO-1.tif
- EV Figures-source files/FigureEV1-source files/C2-MAX_exp9-mouse1-slice4-gsk3bKO-1.tif
- __MACOSX/EV Figures-source files/FigureEV1-source files/._C2-MAX_exp9-mouse1-slice4-gsk3bKO-1.tif
- EV Figures-source files/FigureEV1-source files/FigureEV1.xlsx
- __MACOSX/EV Figures-source files/FigureEV1-source files/._FigureEV1.xlsx
- EV Figures-source files/FigureEV1-source files/FigureEV1D-adult-single.tif
- __MACOSX/EV Figures-source files/FigureEV1-source files/._FigureEV1D-adult-single.tif
- EV Figures-source files/FigureEV1-source files/FigureEV1B_control.tif
- __MACOSX/EV Figures-source files/FigureEV1-source files/._FigureEV1B_control.tif
- EV Figures-source files/FigureEV1-source files/C2-MAX_exp9-mouse2-slice2-gsk3bKO-1.tif
- __MACOSX/EV Figures-source files/FigureEV1-source files/._C2-MAX_exp9-mouse2-slice2-gsk3bKO-1.tif
- EV Figures-source files/FigureEV1-source files/FigureEV1D-control-single-1.tif
- __MACOSX/EV Figures-source files/FigureEV1-source files/._FigureEV1D-control-single-1.tif
- EV Figures-source files/FigureEV1-source files/C2-MAX_exp9-mouse5-slice1-doubleKO-1.tif
- __MACOSX/EV Figures-source files/FigureEV1-source files/._C2-MAX_exp9-mouse5-slice1-doubleKO-1.tif
- EV Figures-source files/FigureEV1-source files/C2-MAX_exp9-mouse5-slice6-doubleKO-1.tif
- __MACOSX/EV Figures-source files/FigureEV1-source files/._C2-MAX_exp9-mouse5-slice6-doubleKO-1.tif
- EV Figures-source files/FigureEV1-source files/FigureEV1C-loop2.tif
- __MACOSX/EV Figures-source files/FigureEV1-source files/._FigureEV1C-loop2.tif
- EV Figures-source files/FigureEV1-source files/FigureEV1C-looping primary axon.tif
- __MACOSX/EV Figures-source files/FigureEV1-source files/._FigureEV1C-looping primary axon.tif
- EV Figures-source files/FigureEV1-source files/MAX_exp1-mouse2-3-dendrite-doubleKO-1.tif
- __MACOSX/EV Figures-source files/FigureEV1-source files/._MAX_exp1-mouse2-3-dendrite-doubleKO-1.tif
