# Supplementary material for: Microtubule-binding protein MAP1B regulates interstitial axon branching of cortical neurons via the tubulin tyrosination cycle
Source: EMBO J. 2024 Feb 22;43(7):5. doi: 10.1038/s44318-024-00050-3 (PMC10987652; doi:10.1038/s44318-024-00050-3)
Supplement: Supplementary file 11 — EV Figures Source Data [file 44318_2024_50_MOESM11_ESM.zip › EV Figures-source files/FigureEV5-source files/FigureEV5.xlsx]

## Sheet: EV5A
	L neurons					L-controls						R neurons
						(only cherry)
gfp	1	82.274	15900.9	162737		1	82.118	13407.7	137220		gfp	1	139.206	24510.3	250849
cherry	2	40.471	7821.73	80051		2	76.747	12823.2	131238		cherry	2	103.862	18287.3	187160
gfp	3	243.143	41789.1	427688		3	63.543	10616.9	108658		gfp	3	45.489	7138.15	73055
cherry	4	48.843	8394.69	85915		4	101.31	16927.2	173240		cherry	4	68.684	10777.9	110306
gfp	5	236.794	40697.9	416520		5	72.976	12542.4	128364		gfp	5	231.397	36650.3	375095
cherry	6	38.645	6641.89	67976		6	63.278	10875.6	111306		cherry	6	30.36	4808.67	49214
gfp	7	238.6	38956.7	398700		7	58.563	10832.1	110860		gfp	7	251.339	36125	369719
cherry	8	53.478	8731.5	89362		8	80.632	11565.7	118368		cherry	8	100.303	14416.5	147545
						9	68.309	9798.09	100278
						10	43.192	7073.18	72390
						R-controls
						1	59.337	7629.93	78088
						2	47.17	6065.4	62076
	control	L		control	R	3	69.606	8950.27	91601
	82.118	40.471		59.337	103.862	4	80.828	10393.2	106369
	76.747	48.843		47.17	68.684	5	66.599	7938.98	81251
	63.543	38.645		69.606	100.303	6	40.125	4712.52	48230
	101.31	53.478		80.828		7	36.131	5401.37	55280
	72.976			66.599		8	32.071	4794.5	49069
	63.278			40.125		10	73.448	9996.93	102313
	58.563			36.131		11	82.606	10549.3	107966
	80.632			32.071		12	77.509	9898.34	101304
	68.309			73.448		13	63.904	8160.98	83523
	43.192			82.606
				77.509
				63.904

## Sheet: EV5B
quantification at "zoomed" mag.														quantification from regular mag. Images
L-mouse1							R-mouse1							L-mouse1							R-mouse2													NORMALIZED
gfp	1	51.402		Tyr signal			gfp	1	13.438		Tyr signal			gfp	1	76.663		Tyr signal			gfp	1	25.876		Tyr signal				Tyr signal - L		Tyr signal - R			Tyr signal - L		Tyr signal - R
cherry	2	65.76		in GFP+ cells	in GFP-cells		cherry	2	13.789		in GFP+ cells	in GFP-cells		cherry	2	64.964		in GFP+ cells	in GFP-cells		cherry	2	9.261		in GFP+ cells	in GFP-cells			in GFP+ cells	in GFP-cells	in GFP+ cells	in GFP-cells		in GFP+ cells	in GFP-cells	in GFP+ cells	in GFP-cells
gfp	3	5.845		65.76	31.83		gfp	3	6.841		13.789	32.68		gfp	5	10.643		64.964	24.048		gfp	3	30.834		9.261	67.823			65.76	31.83	13.789	32.68		2.09765	1.01533	0.350037	0.829591
cherry	4	31.83		58.919	32.79		cherry	4	32.68		12.673	41.986		cherry	6	42.679		42.679	31.16		cherry	4	8.772		8.772	45.716			58.919	32.79	12.673	41.986		1.87943	1.04596	0.321708	1.06583
gfp	5	29.49		57.769	30.957		gfp	5	5.749		24.647	31.771		gfp	7	17.728		42.344	24.304		gfp	5	19.379		10.047	48.171			57.769	30.957	24.647	31.771		1.84275	0.987485	0.625671	0.806515
cherry	6	58.919		55.96	36.997		cherry	6	41.986		9.421	25.802		cherry	8	42.344		49.305	30.287		cherry	6	10.047		9.204	51.924			55.96	36.997	9.421	25.802		1.78505	1.18015	0.239155	0.654991
gfp	7	27.401		66.972	30.45		gfp	7	3.416		15.653	29.347		gfp	1	28.053		40.386	17.124		gfp	7	5.649		21.854	46.812			66.972	30.45	15.653	29.347		2.13631	0.971313	0.397356	0.744982
cherry	8	57.769		64.55	25.072		cherry	8	31.771		15.232	47.528		cherry	2	49.305		33.398	18.525		cherry	8	67.823		19.398	46.976			64.55	25.072	15.232	47.528		2.05905	0.799762	0.386668	1.20651
gfp	9	37.187		54.025			gfp	9	2.883		19.192	46.976		gfp	3	12.512		41.469	15.513		gfp	9	20.293		12.823	41.632			54.025		19.192	46.976		1.72332	1.24798	0.487194	1.1925
cherry	10	55.96					cherry	10	25.802		8.134	60.108		cherry	4	40.386		31.154	17.17		cherry	10	9.204		20.928	49.483					8.134	60.108		3.37132	1.61706	0.206484	1.52586
gfp	11	5.548					gfp	11	3.399		7.88	49.601		gfp	5	16.45		20.459	11.512		gfp	1	5.107		10.904						7.88	49.601		2.21484	1.26126	0.200036	1.25913
cherry	12	32.79					cherry	12	29.347			38.236		cherry	6	33.398		25.48	11.342		cherry	2	45.716		7.102				Tyr signal - L			38.236		2.19745	1.57175	0.1859	0.970631
gfp	13	4.399					gfp	1	22.304			36.448		gfp	7	8.095		38.529	15.621		gfp	3	14.202		3.545				in GFP+ cells	in GFP-cells		36.448		2.5587	0.888654	0.176084	0.925242
cherry	14	30.957					cherry	2	12.673			42.992		cherry	8	24.048		31.548	14.629		cherry	4	21.854		10.2				64.964	24.048		42.992		2.09584	0.96136	0.201678	1.09136
gfp	1	48.64		60.565	31.3493		gfp	3	18.615			28.633		gfp	9	13.471		27.381			gfp	5	7.779		17.245				42.679	31.16		28.633		1.7332	0.805051	0.184756	0.726856
cherry	2	66.972					cherry	4	24.647					cherry	10	41.469		34.53			cherry	6	19.398						42.344	24.304				2.15204	0.891042	0.438684	1.36144
gfp	3	20.397					gfp	5	10.723		14.069	40.2896		gfp	11	8.391					gfp	7	21.406						49.305	30.287	Tyr signal - R			1.61674	0.597418	0.389384	0.917676
cherry	4	64.55					cherry	6	9.421					cherry	12	31.16					cherry	8	12.823						40.386	17.124	in GFP+ cells	in GFP-cells		1.06173	0.588596	0.257401	0.966957
gfp	5	5.887					gfp	1	37.504					gfp	13	2.154					gfp	9	22.483						33.398	18.525	9.261	67.823		1.32229	0.810656	0.420097	1.04229
cherry	6	36.997					cherry	2	15.653					cherry	14	24.304					cherry	10	20.928						41.469	15.513	8.772	45.716		1.99947	0.759176	0.218881	0.939677
gfp	1	13.021					gfp	3	19.151					gfp	15	3.933					gfp	11	9.97						31.154	17.17	10.047	48.171		1.63719		0.142561	0.942969
cherry	2	54.025					cherry	4	19.192					cherry	16	30.287					cherry	12	10.904						20.459	11.512	9.204	51.924		1.42094		0.0711603	0.835697
gfp	3	2.561					gfp	5	4.94												gfp	13	9.242						25.48	11.342	21.854	46.812		1.79194		0.204749	0.993293
cherry	4	30.45					cherry	6	47.528						L-mouse2			37.4019	19.2696		cherry	14	7.102		12.4064	49.8171			38.529	15.621	19.398	46.976				0.346166
gfp	5	2.819					gfp	7	6.789					gfp	1	8.639					gfp	15	16.183						31.548	14.629	12.823	41.632
cherry	6	25.072					cherry	8	46.976					cherry	2	31.154					cherry	16	3.545						27.381		20.928	49.483	AVERAGE	1.93797	1	0.290745	1
gfp							gfp	9	3.543					gfp	3	5.642					gfp	1	22.292						34.53		10.904
cherry							cherry	10	60.108					cherry	4	20.459					cherry	2	10.2								7.102
							gfp	11	6.975					gfp	5	1.422					gfp	3	7.27								3.545
							cherry	12	49.601					cherry	6	17.124					cherry	4	48.171								10.2
							gfp	13	22.802					gfp	7	1.215					gfp	5	2.375								17.245
							cherry	14	15.232					cherry	8	18.525					cherry	6	51.924
							gfp	1	12.811					gfp	9	2.382					gfp	7	3.663
							cherry	2	8.134					cherry	10	15.513					cherry	8	46.812
							gfp	3	2.313					gfp	1	10.023					gfp	1	34.146
							cherry	4	38.236					cherry	2	25.48					cherry	2	17.245
							gfp	5	1.822					gfp	3	1.231
							cherry	6	36.448					cherry	4	17.17					R-mouse3
							gfp	7	3.319					gfp	5	14.583					gfp	1	2.245
							cherry	8	42.992					cherry	6	38.529					cherry	2	46.976
							gfp	9	2.06					gfp	1	3.921					gfp	3	1.559
							cherry	10	28.633					cherry	2	31.548					cherry	4	41.632
							gfp	11	8.228												gfp	5	3.707
							cherry	12	7.88						L-mouse3						cherry	6	49.483
							gfp							gfp	1	8.663
							cherry							cherry	2	27.381
							gfp							gfp	3	2.908
							cherry							cherry	4	34.53
														gfp	5	1.893
														cherry	6	11.512
														gfp	7	1.163
														cherry	8	11.342
														gfp	9	1.356
														cherry	10	15.621
														gfp	11	1.022
														cherry	12	14.629

## Sheet: EV5D
exp314																exp323
	L-mouse1					R-mouse1					R-mouse2							L1					L2					L3					R1					R2					R3					R4
	layer4	layer5	sum			layer4	layer5	sum			layer4	layer5	sum					layer4	layer5	sum			layer4	layer5	sum			layer4	layer5	sum			layer4	layer5	sum			layer4	layer5	sum			layer4	layer5	sum			layer4	layer5
slice1	1	8	9		slice1	2	6	8		slice1	1	6	7				1	2	10	12		4	2	7(incompl)			14	0	5	5		27	3	4(incompl			49	3	9	12		65	2	8	10		77	2	incompl
					slice2	0	7	7		slice2	0	6	6				2	1	10	11		5	0	8	8			0	incompl			28	0	7	7			3	7(incompl)				2	9	11			4	2(incompl)
					slice3	2	8	10		slice3	1	6	7				3	1	7	8		6	0	7	7			0	8	8		29	0	10	10		50	2	8	10		66	4	incompl				1	7
					slice4	0	8	8		slice4	1	7	8										0	incompl				0	2(incompl)			30	0	10	10		51	2	6	8			1	incompl			78	2	6
										slice5	0	5	5										1	9	10		15	0	6	6			3	11	14		52	3	incompl				2	9	11			0	7
										slice6	0	9	9										1	incompl				2	incompl			31	0	7	7			0	incompl			67	1	6	7		79	2	6
										slice7	0	6	6										2	incompl				1	incompl				0	7	7			2	9	11			1	9	10			1	7
										slice8	1	7	8			L-mouse1	3x	1-3				7	3	8	11		16	0	9	9			1	7	8		53	1	9	10		68	0	11	11		80	1	5(incompl)
										slice9	2	6	8			L-mouse2	10x	4-13					1	11	12		17	0	8	8		32	2	8	10		54	0	9	9			2	incompl				1	2(incompl)
																L-mouse3	13x	14-26					2	incompl				1	8	9			0	incompl				0	7	7			1	7	8		slice5	1	9
																R-mouse1	22x	27-48					1	7	8			0	incompl				0	incompl				0	9	9			2	8	10		slice6	2	7
																R-mouse2	16x	49-64				8	0	incompl				0	incompl			33	2	8	10		55	0	6 (incompl)			69	2	incompl				1	7
	1	8	9			1	7.25	8.25			0.666667	6.44444	7.11111			R-mouse3	12x	65-76				9	0	incompl			18	1	6(incompl)			34	1	8	9			1	8	9		70	2	8	10		slice7	1	12
																R-mouse4	4x	77-80					3	8	11			2	incompl				2	10	12			1	incompl				1	8	9		slice8	1	9
																							2	incompl				0	6	6		35	2	8	10			0	incompl				3	8	11		slice9	2	10
																						10	1	8	9		19	1	9	10			0	8	8								1	9	10			2	7
																						11	0	incompl			20	2	10	12			0	12	12								2	incompl
																							0	incompl				0	incompl			36	3	9	12
																							0	6(incompl)				0	incompl				3	9	12
																						12	0	7	7		21	1	8	9		37	1	7	8
																							1	7	8		22	2	10	12			2	6(incompl)
																							1	incompl			23	incompl	7				2	10	12
																						13	0	6(incompl)				0	8	8		38	2	6	8
																							0	7	7			1	8	9		39	0	7	7
																											24	3	8	11			1	8	9
																												2	10	12			0	incompl
																											25	0	5(incompl)				1	incompl
																											26	1	6	7			0	9	9
																																	1	7	8
																																40	0	9	9
																																	2	7	9
																																	1	9	10
																																	1	incompl
																																	0	8	8
																																	2	8	10
																																	2	incompl
																																41	3	11	14
																																42	1	9	10
																																	1	9	10
																																	0	9	9
																																43	0	9	9
																																44	3	6(incompl)
																																	3	6	9
																																	0	9	9
																																45	2	8	10
																																46	1	9	10
																																47	4	10	14
																																48	2	incompl
[truncated: 1 more columns]
