# Supplementary material for: Microtubule-binding protein MAP1B regulates interstitial axon branching of cortical neurons via the tubulin tyrosination cycle
Source: EMBO J. 2024 Feb 22;43(7):5. doi: 10.1038/s44318-024-00050-3 (PMC10987652; doi:10.1038/s44318-024-00050-3)
Supplement: Supplementary file 11 — EV Figures Source Data [file 44318_2024_50_MOESM11_ESM.zip › EV Figures-source files/FigureEV4-source files/FigureEV4.xlsx]

## Sheet: EV4A
		sample trace
			tubulin		DAPI	distance	tubulin	DAPI
		0	7.1163	0	49.135	0	1	1
		0.195	6.032	0.195	48.4683	0.195	0.847631	0.986431
		0.391	7.6542	0.391	47.3544	0.391	1.07559	0.963761
		0.586	6.9766	0.586	50.7496	0.586	0.980369	1.03286
		0.781	6.9732	0.781	50.3508	0.781	0.979891	1.02474
		0.977	7.0792	0.977	48.9416	0.977	0.994787	0.996064
		1.172	6.7583	1.172	55.1764	1.172	0.949693	1.12296
		1.368	7.3271	1.368	52.6818	1.368	1.02962	1.07218
		1.563	6.4911	1.563	55.2635	1.563	0.912145	1.12473
		1.758	6.7833	1.758	59.8098	1.758	0.953206	1.21725
		1.954	7.6525	1.954	59.0611	1.954	1.07535	1.20202
		2.149	7.4886	2.149	58.0925	2.149	1.05232	1.1823
		2.344	6.7427	2.344	55.8074	2.344	0.947501	1.1358
		2.54	7.1476	2.54	56.2247	2.54	1.0044	1.14429
		2.735	7.2716	2.735	54.0956	2.735	1.02182	1.10096
		2.93	7.0843	2.93	55.8334	2.93	0.995503	1.13633
		3.126	7.8739	3.126	51.9263	3.126	1.10646	1.05681
		3.321	9.7118	3.321	54.0255	3.321	1.36473	1.09953
		3.517	9.8366	3.517	58.7186	3.517	1.38226	1.19505
		3.712	10.0768	3.712	59.4321	3.712	1.41602	1.20957
		3.907	9.1397	3.907	57.104	3.907	1.28433	1.16219
		4.103	6.9533	4.103	55.4827	4.103	0.977095	1.12919
		4.298	8.0022	4.298	51.867	4.298	1.12449	1.0556
		4.493	9.0865	4.493	52.3952	4.493	1.27686	1.06635
		4.689	7.7076	4.689	50.3128	4.689	1.08309	1.02397
		4.884	8.7986	4.884	51.1743	4.884	1.2364	1.0415
		5.08	8.1231	5.08	50.3515	5.08	1.14148	1.02476
		5.275	9.4367	5.275	53.4867	5.275	1.32607	1.08857
		5.47	10.2064	5.47	49.5906	5.47	1.43423	1.00927
		5.666	10.4712	5.666	50.0323	5.666	1.47144	1.01826
		5.861	9.1945	5.861	53.0159	5.861	1.29203	1.07898
		6.056	8.8459	6.056	56.246	6.056	1.24305	1.14472
		6.252	8.3457	6.252	56.6369	6.252	1.17276	1.15268
		6.447	9.0602	6.447	63.3166	6.447	1.27316	1.28863
		6.642	7.9026	6.642	63.6859	6.642	1.11049	1.29614
		6.838	8.5761	6.838	63.7585	6.838	1.20513	1.29762
		7.033	9.5885	7.033	67.807	7.033	1.3474	1.38001
		7.229	11.881	7.229	62.7864	7.229	1.66955	1.27783
		7.424	10.2849	7.424	67.2307	7.424	1.44526	1.36829
		7.619	9.6252	7.619	63.1135	7.619	1.35256	1.28449
		7.815	9.4371	7.815	59.908	7.815	1.32612	1.21925
		8.01	8.3923	8.01	63.1053	8.01	1.17931	1.28432
		8.205	8.7564	8.205	65.3927	8.205	1.23047	1.33088
		8.401	7.6256	8.401	67.691	8.401	1.07157	1.37765
		8.596	7.985	8.596	68.8887	8.596	1.12207	1.40203
		8.791	7.6783	8.791	71.6054	8.791	1.07897	1.45732
		8.987	7.4713	8.987	74.7992	8.987	1.04989	1.52232
		9.182	7.6456	9.182	67.3861	9.182	1.07438	1.37145
		9.378	8.0176	9.378	66.9189	9.378	1.12665	1.36194
		9.573	8.3493	9.573	64.352	9.573	1.17326	1.3097
		9.768	7.6955	9.768	62.5807	9.768	1.08139	1.27365
		9.964	7.3992	9.964	59.2302	9.964	1.03975	1.20546
		10.159	7.0863	10.159	61.1036	10.159	0.995784	1.24359
		10.354	6.4352	10.354	59.4143	10.354	0.90429	1.20921
		10.55	6.2141	10.55	55.6341	10.55	0.873221	1.13227
		10.745	7.4062	10.745	58.3522	10.745	1.04074	1.18759
		10.94	8.1333	10.94	59.6093	10.94	1.14291	1.21317
		11.136	8.1833	11.136	59.2923	11.136	1.14994	1.20672
		11.331	7.1473	11.331	57.4954	11.331	1.00436	1.17015
		11.527	8.3147	11.527	54.4603	11.527	1.1684	1.10838
		11.722	7.3704	11.722	50.9322	11.722	1.03571	1.03658
		11.917	8.6208	11.917	46.6864	11.917	1.21142	0.950166
		12.113	9.0706	12.113	46.9884	12.113	1.27462	0.956312
		12.308	10.1769	12.308	48.3653	12.308	1.43008	0.984335
		12.503	7.9796	12.503	48.7813	12.503	1.12131	0.992801
		12.699	8.4232	12.699	48.3056	12.699	1.18365	0.98312
		12.894	10.2808	12.894	51.8831	12.894	1.44468	1.05593
		13.089	11.8664	13.089	54.1761	13.089	1.6675	1.1026
		13.285	12.8334	13.285	51.4946	13.285	1.80338	1.04802
		13.48	12.1681	13.48	50.3286	13.48	1.70989	1.02429
		13.676	14.527	13.676	48.3132	13.676	2.04137	0.983275
		13.871	13.5834	13.871	46.4507	13.871	1.90877	0.945369
		14.066	13.7382	14.066	45.0002	14.066	1.93053	0.915848
		14.262	14.7747	14.262	40.2096	14.262	2.07618	0.818349
		14.457	13.5033	14.457	39.2315	14.457	1.89752	0.798443
		14.652	9.86	14.652	38.5093	14.652	1.38555	0.783745
		14.848	10.1001	14.848	37.9619	14.848	1.41929	0.772604
		15.043	12.1581	15.043	35.1303	15.043	1.70849	0.714975
		15.239	10.2873	15.239	33.9829	15.239	1.4456	0.691623
		15.434	9.5817	15.434	31.4393	15.434	1.34644	0.639856
		15.629	9.8594	15.629	30.0076	15.629	1.38547	0.610717
		15.825	10.8893	15.825	31.1788	15.825	1.53019	0.634554
		16.02	11.5073	16.02	28.2247	16.02	1.61703	0.574432
		16.215	11.2686	16.215	28.3359	16.215	1.58349	0.576695
		16.411	10.0796	16.411	27.8835	16.411	1.41641	0.567488
		16.606	9.8235	16.606	27.9394	16.606	1.38042	0.568625
		16.801	9.8735	16.801	31.6125	16.801	1.38745	0.64338
		16.997	10.1417	16.997	31.7957	16.997	1.42514	0.647109
		17.192	12.9352	17.192	36.9074	17.192	1.81769	0.751143
		17.388	11.1057	17.388	38.5844	17.388	1.5606	0.785273
		17.583	10.6112	17.583	45.4509	17.583	1.49111	0.925021
		17.778	11.3908	17.778	48.7288	17.778	1.60066	0.991733
		17.974	11.3474	17.974	49.2907	17.974	1.59456	1.00317
		18.169	11.5506	18.169	46.6409	18.169	1.62312	0.94924
		18.364	10.8198	18.364	50.0484	18.364	1.52042	1.01859
		18.56	10.645	18.56	49.2745	18.56	1.49586	1.00284
		18.755	9.4091	18.755	50.0216	18.755	1.32219	1.01804
		18.95	9.5613	18.95	50.0908	18.95	1.34358	1.01945
		19.146	7.5805	19.146	52.4058	19.146	1.06523	1.06657
		19.341	8.3233	19.341	54.202	19.341	1.16961	1.10312
		19.537	8.1779	19.537	53.8771	19.537	1.14918	1.09651
		19.732	7.4594	19.732	53.6445	19.732	1.04821	1.09178
		19.927	7.5463	19.927	53.8017	19.927	1.06042	1.09498
		20.123	8.7386	20.123	54.4683	20.123	1.22797	1.10854
		20.318	8.012	20.318	56.9562	20.318	1.12587	1.15918
		20.513	7.0973	20.513	58.7378	20.513	0.99733	1.19544
		20.709	6.6091	20.709	58.3648	20.709	0.928727	1.18785
		20.904	6.9238	20.904	61.6736	20.904	0.972949	1.25519
		21.099	8.0391	21.099	61.123	21.099	1.12967	1.24398
		21.295	9.6056	21.295	68.8029	21.295	1.3498	1.40028
		21.49	10.1491	21.49	71.4075	21.49	1.42618	1.45329
		21.686	8.8517	21.686	66.4427	21.686	1.24386	1.35225
		21.881	8.3492	21.881	63.4706	21.881	1.17325	1.29176
		22.076	6.8165	22.076	60.9357	22.076	0.957871	1.24017
		22.272	6.9612	22.272	66.2733	22.272	0.978205	1.3488
		22.467	8.2503	22.467	69.7423	22.467	1.15935	1.4194
		22.662	6.7726	22.662	71.7022	22.662	0.951702	1.45929
		22.858	6.2555	22.858	68.368	22.858	0.879038	1.39143
		23.053	6.1852	23.053	62.7885	23.053	0.86916	1.27788
		23.248	5.5809	23.248	63.474	23.248	0.784242	1.29183
		23.444	5.2077	23.444	59.6953	23.444	0.731799	1.21492
		23.639	7.556	23.639	58.4094	23.639	1.06179	1.18875
		23.835	7.2898	23.835	56.9018	23.835	1.02438	1.15807
		24.03	9.6817	24.03	58.0466	24.03	1.3605	1.18137
		24.225	14.27	24.225	58.1274	24.225	2.00526	1.18301
		24.421	17.7327	24.421	53.1754	24.421	2.49184	1.08223
		24.616	17.7727	24.616	56.8119	24.616	2.49746	1.15624
		24.811	12.9925	24.811	55.9032	24.811	1.82574	1.13775
		25.007	11.6678	25.007	55.9037	25.007	1.63959	1.13776
		25.202	12.769	25.202	54.0017	25.202	1.79433	1.09905
		25.398	11.7684	25.398	50.5909	25.398	1.65372	1.02963
		25.593	11.3708	25.593	45.98	25.593	1.59785	0.935789
		25.788	10.9864	25.788	43.2007	25.788	1.54384	0.879225
		25.984	10.5433	25.984	43.973	25.984	1.48157	0.894943
		26.179	10.4249	26.179	43.3894	26.179	1.46493	0.883065
		26.374	9.3823	26.374	39.0016	26.374	1.31842	0.793764
		26.57	9.6353	26.57	37.1171	26.57	1.35398	0.755411
		26.765	8.817	26.765	41.2728	26.765	1.23899	0.839988
		26.96	7.5632	26.96	43.3562	26.96	1.0628	0.882389
		27.156	7.9431	27.156	44.3225	27.156	1.11618	0.902056
		27.351	9.3316	27.351	46.1901	27.351	1.3113	0.940065
		27.547	10.2263	27.547	43.257	27.547	1.43702	0.88037
		27.742	9.8348	27.742	45.3862	27.742	1.38201	0.923704
		27.937	8.9057	27.937	48.0861	27.937	1.25145	0.978653
		28.133	6.4135	28.133	51.0278	28.133	0.901241	1.03852
		28.328	6.6561	28.328	53.4453	28.328	0.935332	1.08772
		28.523	7.5361	28.523	56.1294	28.523	1.05899	1.14235
		28.719	6.873	28.719	61.6227	28.719	0.965811	1.25415
		28.914	5.8941	28.914	57.9332	28.914	0.828253	1.17906
		29.109	6.3866	29.109	52.4741	29.109	0.897461	1.06796
		29.305	7.3606	29.305	53.7076	29.305	1.03433	1.09306
		29.5	7.7536	29.5	56.8008	29.5	1.08955	1.15602
		29.696	7.6933	29.696	57.1772	29.696	1.08108	1.16368
		29.891	8.612	29.891	56.8712	29.891	1.21018	1.15745
		30.086	8.7098	30.086	57.8899	30.086	1.22392	1.17818
		30.282	9.841	30.282	60.4906	30.282	1.38288	1.23111
		30.477	8.7865	30.477	61.5598	30.477	1.2347	1.25287
		30.672	8.6415	30.672	64.4098	30.672	1.21432	1.31087
		30.868	7.5882	30.868	62.9497	30.868	1.06631	1.28116
		31.063	7.5024	31.063	59.0684	31.063	1.05426	1.20217
		31.258	7.6905	31.258	60.0936	31.258	1.08069	1.22303
		31.454	8.3303	31.454	62.972	31.454	1.17059	1.28161
		31.649	8.9537	31.649	68.3497	31.649	1.2582	1.39106
		31.845	8.0211	31.845	72.6172	31.845	1.12714	1.47791
		32.04	7.2722	32.04	70.2849	32.04	1.02191	1.43044
		32.235	7.0698	32.235	70.298	32.235	0.993466	1.43071
		32.431	7.3298	32.431	61.0725	32.431	1.03	1.24295
		32.626	5.52	32.626	58.8792	32.626	0.775684	1.19831
		32.821	5.3962	32.821	60.4515	32.821	0.758287	1.23031
		33.017	7.1468	33.017	63.702	33.017	1.00429	1.29647
		33.212	7.9491	33.212	62.5263	33.212	1.11703	1.27254
		33.408	6.8391	33.408	56.179	33.408	0.961047	1.14336
		33.603	5.4141	33.603	59.804	33.603	0.760803	1.21714
		33.798	5.7044	33.798	58.1293	33.798	0.801596	1.18305
		33.994	6.688	33.994	59.9738	33.994	0.939814	1.22059
		34.189	5.5269	34.189	55.4237	34.189	0.776654	1.12799
		34.384	5.4457	34.384	53.8058	34.384	0.765243	1.09506
		34.58	7.1359	34.58	51.4074	34.58	1.00275	1.04625
		34.775	5.9568	34.775	50.429	34.775	0.837064	1.02634
		34.97	7.2317	34.97	49.5758	34.97	1.01622	1.00897
		35.166	7.8719	35.166	49.5954	35.166	1.10618	1.00937
		35.361	11.6031	35.361	48.0727	35.361	1.6305	0.97838
		35.557	11.7013	35.557	47.859	35.557	1.6443	0.974031
		35.752	10.1144	35.752	50.5425	35.752	1.4213	1.02865
		35.947	11.384	35.947	49.1063	35.947	1.59971	0.999416
		36.143	12.1376	36.143	53.0595	36.143	1.70561	1.07987
		36.338	12.5208	36.338	52.0195	36.338	1.75945	1.05871
		36.533	12.0687	36.533	53.4216	36.533	1.69592	1.08724
		36.729	11.2899	36.729	52.0492	36.729	1.58648	1.05931
		36.924	10.0154	36.924	52.4272	36.924	1.40739	1.067
		37.119	10.4241	37.119	53.3905	37.119	1.46482	1.08661
		37.315	8.7118	37.315	56.4054	37.315	1.2242	1.14797
		37.51	10.2214	37.51	54.8319	37.51	1.43634	1.11594
		37.706	11.2851	37.706	52.8731	37.706	1.58581	1.07608
		37.901	13.6054	37.901	52.4809	37.901	1.91186	1.0681
		38.096	13.3734	38.096	53.4384	38.096	1.87926	1.08758
		38.292	11.748	38.292	46.447	38.292	1.65086	0.945294
		38.487	11.9743	38.487	47.6069	38.487	1.68266	0.9689
		38.682	11.4412	38.682	46.8953	38.682	1.60775	0.954417
		38.878	11.9582	38.878	43.906	38.878	1.6804	0.893579
		39.073	11.8652	39.073	41.3351	39.073	1.66733	0.841256
		39.268	8.8419	39.268	40.9654	39.268	1.24249	0.833732
		39.464	9.7412	39.464	43.1123	39.464	1.36886	0.877425
		39.659	10.2849	39.659	41.4062	39.659	1.44526	0.842703
		39.855	11.2863	39.855	44.6363	39.855	1.58598	0.908442
		40.05	10.6572	40.05	41.564	40.05	1.49758	0.845914
		40.245	8.8575	40.245	40.2637	40.245	1.24468	0.81945
		40.441	11.3585	40.441	39.2988	40.441	1.59612	0.799813
		40.636	12.0131	40.636	34.7863	40.636	1.68811	0.707974
		40.831	12.7238	40.831	36.2339	40.831	1.78798	0.737436
		41.027	12.7444	41.027	28.9977	41.027	1.79087	0.590164
		41.222	11.1734	41.222	30.2754	41.222	1.57011	0.616168
		41.417	9.5168	41.417	26.0581	41.417	1.33732	0.530337
		41.613	9.1225	41.613	21.5659	41.613	1.28192	0.438911
		41.808	10.8163	41.808	23.9379	41.808	1.51993	0.487186
		42.004	8.292	42.004	24.7982	42.004	1.16521	0.504695
		42.199	8.789	42.199	23.3075	42.199	1.23505	0.474356
		42.394	10.7228	42.394	23.0834	42.394	1.50679	0.469795
		42.59	11.0489	42.59	25.9082	42.59	1.55262	0.527286
		42.785	13.0481	42.785	24.2053	42.785	1.83355	0.492628
		42.98	12.6362	42.98	25.2039	42.98	1.77567	0.512952
		43.176	13.8939	43.176	29.4074	43.176	1.95241	0.598502
		43.371	12.7082	43.371	30.0273	43.371	1.78579	0.611118
		43.567	12.9438	43.567	33.7114	43.567	1.81889	0.686097
		43.762	16.8845	43.762	30.9505	43.762	2.37265	0.629907
		43.957	17.3476	43.957	35.7797	43.957	2.43773	0.728192
		44.153	17.7517	44.153	34.1805	44.153	2.49451	0.695645
		44.348	19.268	44.348	37.2701	44.348	2.70759	0.758524
		44.543	15.5267	44.543	36.5088	44.543	2.18185	0.74303
		44.739	15.1062	44.739	36.7458	44.739	2.12276	0.747854
		44.934	13.2834	44.934	40.6464	44.934	1.86662	0.827239
		45.129	14.1464	45.129	42.8743	45.129	1.98789	0.872582
		45.325	14.2418	45.325	44.3106	45.325	2.00129	0.901813
		45.52	15.8274	45.52	46.2413	45.52	2.22411	0.941107
		45.716	15.6369	45.716	48.8192	45.716	2.19734	0.993573
		45.911	13.2669	45.911	48.8796	45.911	1.8643	0.994802
		46.106	12.7212	46.106	44.2466	46.106	1.78761	0.900511
		46.302	10.3323	46.302	46.7784	46.302	1.45192	0.952038
		46.497	10.6496	46.497	52.7866	46.497	1.49651	1.07432
		46.692	8.7867	46.692	51.3102	46.692	1.23473	1.04427
		46.888	8.6288	46.888	60.2869	46.888	1.21254	1.22696
		47.083	9.6134	47.083	59.5842	47.083	1.3509	1.21266
		47.278	9.5987	47.278	60.3284	47.278	1.34883	1.22781
		47.474	9.1997	47.474	61.1413	47.474	1.29276	1.24435
		47.669	8.0921	47.669	58.0627	47.669	1.13712	1.1817
		47.865	8.0212	47.865	63.8247	47.865	1.12716	1.29897
		48.06	7.5109	48.06	58.2878	48.06	1.05545	1.18628
		48.255	7.3725	48.255	53.5805	48.255	1.036	1.09048
		48.451	7.3222	48.451	54.1224	48.451	1.02893	1.1015
		48.646	7.4681	48.646	51.7659	48.646	1.04944	1.05354
		48.841	8.3943	48.841	53.1456	48.841	1.17959	1.08162
		49.037	9.5975	49.037	52.4817	49.037	1.34866	1.06811
		49.232	8.419	49.232	53.6438	49.232	1.18306	1.09176
		49.427	9.8721	49.427	52.8168	49.427	1.38725	1.07493
		49.623	9.5728	49.623	48.4656	49.623	1.34519	0.986376
		49.818	12.1699	49.818	49.1477	49.818	1.71014	1.00026
		50.014	13.4401	50.014	47.613	50.014	1.88864	0.969024
		50.209	13.6207	50.209	49.1326	50.209	1.91401	0.999951
		50.404	15.3604	50.404	48.69	50.404	2.15848	0.990943
		50.6	18.992	50.6	52.5392	50.6	2.6688	1.06928
		50.795	18.1653	50.795	50.1436	50.795	2.55263	1.02053
		50.99	19.4999	50.99	48.991	50.99	2.74017	0.997069
		51.186	16.8487	51.186	45.4475	51.186	2.36762	0.924952
		51.381	15.3399	51.381	43.9719	51.381	2.1556	0.89492
		51.577	14.0087	51.577	47.7785	51.577	1.96854	0.972392
		51.772	11.4621	51.772	43.1245	51.772	1.61068	0.877674
		51.967	10.8883	51.967	44.1673	51.967	1.53005	0.898897
		52.163	10.9395	52.163	48.9154	52.163	1.53725	0.995531
		52.358	10.4676	52.358	49.412	52.358	1.47093	1.00564
		52.553	9.2401	52.553	52.5113	52.553	1.29844	1.06871
		52.749	9.8826	52.749	52.6598	52.749	1.38873	1.07174
		52.944	9.4432	52.944	52.9599	52.944	1.32698	1.07784
		53.139	8.276	53.139	52.844	53.139	1.16296	1.07549
		53.335	8.7314	53.335	53.2473	53.335	1.22696	1.08369
		53.53	10.4227	53.53	55.6217	53.53	1.46462	1.13202
		53.726	8.3752	53.726	57.8711	53.726	1.1769	1.1778
		53.921	8.3563	53.921	57.3908	53.921	1.17425	1.16802
		54.116	7.3088	54.116	56.4465	54.116	1.02705	1.1488
		54.312	9.3006	54.312	54.8908	54.312	1.30694	1.11714
		54.507	8.8231	54.507	61.9323	54.507	1.23984	1.26045
		54.702	8.9393	54.702	57.4446	54.702	1.25617	1.16912
		54.898	8.4603	54.898	63.1836	54.898	1.18886	1.28592
		55.093	9.1893	55.093	62.3273	55.093	1.2913	1.26849
		55.288	6.5371	55.288	59.9644	55.288	0.918609	1.2204
		55.484	10.0359	55.484	56.9259	55.484	1.41027	1.15856
		55.679	7.799	55.679	53.0665	55.679	1.09593	1.08001
		55.875	8.3342	55.875	53.7113	55.875	1.17114	1.09314
		56.07	6.3588	56.07	55.9137	56.07	0.893554	1.13796
		56.265	6.2492	56.265	54.1935	56.265	0.878153	1.10295
		56.461	5.0388	56.461	57.3595	56.461	0.708065	1.16739
		56.656	5.8637	56.656	59.2102	56.656	0.823982	1.20505
		56.851	6.085	56.851	58.6534	56.851	0.855079	1.19372
		57.047	6.7029	57.047	63.4808	57.047	0.941908	1.29197
		57.242	7.5798	57.242	61.987	57.242	1.06513	1.26157
		57.437	10.958	57.437	59.9431	57.437	1.53985	1.21997
		57.633	13.1591	57.633	58.9724	57.633	1.84915	1.20021
		57.828	17.4575	57.828	55.5267	57.828	2.45317	1.13008
		58.024	21.5907	58.024	53.6697	58.024	3.03398	1.09229
		58.219	24.4836	58.219	56.2523	58.219	3.4405	1.14485
		58.414	28.1423	58.414	55.7532	58.414	3.95463	1.13469
		58.61	26.0668	58.61	53.5122	58.61	3.66297	1.08909
		58.805	22.5239	58.805	57.8225	58.805	3.16511	1.17681
		59	21.7366	59	60.9075	59	3.05448	1.23959
		59.196	19.1831	59.196	61.5411	59.196	2.69566	1.25249
		59.391	15.9253	59.391	57.2247	59.391	2.23786	1.16464
		59.586	14.8373	59.586	60.701	59.586	2.08497	1.23539
		59.782	11.539	59.782	58.2112	59.782	1.62149	1.18472
		59.977	9.3284	59.977	54.9028	59.977	1.31085	1.11739
		60.173	8.3676	60.173	55.0837	60.173	1.17584	1.12107
		60.368	9.1516	60.368	60.7449	60.368	1.28601	1.23629
		60.563	8.4376	60.563	53.0477	60.563	1.18567	1.07963
		60.759	8.5782	60.759	55.2132	60.759	1.20543	1.1237
		60.954	8.7399	60.954	49.9119	60.954	1.22815	1.01581
		61.149	7.4209	61.149	58.6724	61.149	1.0428	1.19411
		61.345	6.893	61.345	54.39	61.345	0.968621	1.10695
		61.54	7.254	61.54	56.3518	61.54	1.01935	1.14688
		61.736	7.7217	61.736	55.2651	61.736	1.08507	1.12476
		61.931	7.0528	61.931	59.4621	61.931	0.991077	1.21018
		62.126	8.5508	62.126	62.9214	62.126	1.20158	1.28058
		62.322	8.7407	62.322	60.8324	62.322	1.22826	1.23807
		62.517	8.5796	62.517	65.9194	62.517	1.20563	1.3416
		62.712	9.0052	62.712	62.8379	62.712	1.26543	1.27888
		62.908	9.652	62.908	59.961	62.908	1.35632	1.22033
		63.103	7.902	63.103	58.9083	63.103	1.11041	1.19891
		63.298	6.2803	63.298	56.2541	63.298	0.882523	1.14489
		63.494	6.9326	63.494	49.4243	63.494	0.974186	1.00589
		63.689	7.6988	63.689	48.388	63.689	1.08185	0.984797
		63.885	9.2924	63.885	46.5982	63.885	1.30579	0.948371
		64.08	8.5248	64.08	47.1216	64.08	1.19793	0.959023
		64.275	8.1617	64.275	45.4814	64.275	1.1469	0.925642
		64.471	10.8919	64.471	45.0297	64.471	1.53056	0.916449
		64.666	12.7456	64.666	43.077	64.666	1.79104	0.876707
		64.861	12.6245	64.861	40.313	64.861	1.77403	0.820454
		65.057	14.9244	65.057	41.1665	65.057	2.09721	0.837824
		65.252	14.5177	65.252	38.3257	65.252	2.04006	0.780008
		65.447	16.528	65.447	39.3455	65.447	2.32256	0.800763
		65.643	11.6136	65.643	37.6393	65.643	1.63197	0.766038
		65.838	11.195	65.838	35.1452	65.838	1.57315	0.715278
		66.034	10.9374	66.034	36.3617	66.034	1.53695	0.740037
		66.229	10.5232	66.229	41.3776	66.229	1.47875	0.842121
		66.424	9.502	66.424	41.9699	66.424	1.33524	0.854175
		66.62	10.4698	66.62	38.0797	66.62	1.47124	0.775002
		66.815	11.8842	66.815	42.1443	66.815	1.67	0.857725
		67.01	12.704	67.01	40.6805	67.01	1.7852	0.827933
		67.206	14.1734	67.206	43.8941	67.206	1.99168	0.893337
		67.401	14.6732	67.401	42.9097	67.401	2.06191	0.873302
		67.596	16.555	67.596	43.1936	67.596	2.32635	0.87908
		67.792	15.116	67.792	44.8438	67.792	2.12414	0.912665
		67.987	15.0472	67.987	38.4963	67.987	2.11447	0.78348
		68.183	14.9742	68.183	36.2514	68.183	2.10421	0.737792
		68.378	14.929	68.378	41.2313	68.378	2.09786	0.839143
		68.573	12.7275	68.573	43.0467	68.573	1.7885	0.87609
		68.769	13.8782	68.769	37.768	68.769	1.9502	0.768658
		68.964	14.1038	68.964	40.0498	68.964	1.9819	0.815097
		69.159	15.138	69.159	37.9291	69.159	2.12723	0.771937
		69.355	10.5983	69.355	38.6041	69.355	1.4893	0.785674
		69.55	10.1749	69.55	41.7205	69.55	1.4298	0.849099
		69.745	10.1883	69.745	44.4178	69.745	1.43169	0.903995
		69.941	8.8423	69.941	48.3141	69.941	1.24254	0.983293
		70.136	8.8469	70.136	46.4415	70.136	1.24319	0.945182
		70.332	7.7305	70.332	57.1557	70.332	1.08631	1.16324
		70.527	6.3381	70.527	58.2807	70.527	0.890645	1.18613
		70.722	6.1056	70.722	64.8908	70.722	0.857974	1.32066
		70.918	6.0023	70.918	65.808	70.918	0.843458	1.33933
		71.113	5.7483	71.113	70.1994	71.113	0.807765	1.4287
		71.308	5.9596	71.308	68.1335	71.308	0.837458	1.38666
		71.504	6.0961	71.504	70.947	71.504	0.856639	1.44392
		71.699	6.6504	71.699	70.1612	71.699	0.934531	1.42793
		71.895	7.0922	71.895	63.2113	71.895	0.996613	1.28648
		72.09	6.6169	72.09	64.8823	72.09	0.929823	1.32049
		72.285	6.0974	72.285	65.5319	72.285	0.856822	1.33371
		72.481	5.2101	72.481	67.0824	72.481	0.732136	1.36527
		72.676	5.6287	72.676	70.6789	72.676	0.790959	1.43846
		72.871	6.1367	72.871	67.633	72.871	0.862344	1.37647
		73.067	6.5133	73.067	69.9712	73.067	0.915265	1.42406
		73.262	6.7082	73.262	74.3025	73.262	0.942653	1.51221
		73.457	6.8336	73.457	76.3022	73.457	0.960274	1.55291
		73.653	5.3732	73.653	78.4498	73.653	0.755055	1.59662
		73.848	6.1494	73.848	80.6642	73.848	0.864129	1.64169
		74.044	4.9425	74.044	77.4996	74.044	0.694532	1.57728
		74.239	6.5365	74.239	82.4133	74.239	0.918525	1.67728
		74.434	7.5895	74.434	84.9943	74.434	1.0665	1.72981
		74.63	7.339	74.63	76.2085	74.63	1.03129	1.551
		74.825	9.5692	74.825	75.1863	74.825	1.34469	1.5302
		75.02	8.3951	75.02	73.584	75.02	1.1797	1.49759
		75.216	7.3579	75.216	70.9624	75.216	1.03395	1.44423
		75.411	7.2461	75.411	79.5472	75.411	1.01824	1.61895
		75.606	6.9876	75.606	76.2057	75.606	0.981915	1.55095
		75.802	6.0045	75.802	77.2694	75.802	0.843767	1.57259
		75.997	6.5234	75.997	72.3935	75.997	0.916684	1.47336
		76.193	10.9362	76.193	72.8292	76.193	1.53678	1.48223
		76.388	7.3259	76.388	73.6753	76.388	1.02945	1.49945
		76.583	8.9305	76.583	67.8221	76.583	1.25494	1.38032
		76.779	9.1371	76.779	62.3799	76.779	1.28397	1.26956
		76.974	10.125	76.974	60.485	76.974	1.42279	1.231
		77.169	8.0961	77.169	63.5084	77.169	1.13768	1.29253
		77.365	7.0149	77.365	59.1856	77.365	0.985751	1.20455
		77.56	7.1798	77.56	59.7369	77.56	1.00892	1.21577
		77.755	9.3411	77.755	52.9532	77.755	1.31263	1.07771
		77.951	9.5977	77.951	55.3088	77.951	1.34869	1.12565
		78.146	9.0557	78.146	56.9368	78.146	1.27253	1.15878
		78.342	9.7197	78.342	59.7251	78.342	1.36584	1.21553
		78.537	11.0598	78.537	61.7014	78.537	1.55415	1.25575
		78.732	9.1242	78.732	58.9002	78.732	1.28216	1.19874
		78.928	7.0025	78.928	64.5463	78.928	0.984009	1.31365
		79.123	8.0224	79.123	61.1048	79.123	1.12733	1.24361
		79.318	9.799	79.318	60.2105	79.318	1.37698	1.22541
		79.514	10.8256	79.514	55.8889	79.514	1.52124	1.13746
		79.709	11.7874	79.709	58.0141	79.709	1.65639	1.18071
		79.905	11.4039	79.905	55.9087	79.905	1.6025	1.13786
		80.1	13.3579	80.1	52.0211	80.1	1.87709	1.05874
		80.295	12.9705	80.295	54.4394	80.295	1.82265	1.10796
		80.491	9.6119	80.491	50.9589	80.491	1.35069	1.03712
		80.686	8.5503	80.686	53.6305	80.686	1.20151	1.09149
		80.881	10.1966	80.881	50.2076	80.881	1.43285	1.02183
		81.077	9.4889	81.077	50.7069	81.077	1.3334	1.03199
		81.272	11.3651	81.272	49.6607	81.272	1.59705	1.0107
		81.467	9.6981	81.467	50.6087	81.467	1.3628	1.02999
		81.663	9.702	81.663	48.7388	81.663	1.36335	0.991937
		81.858	11.7376	81.858	50.3621	81.858	1.6494	1.02497
		82.054	10.2939	82.054	56.2023	82.054	1.44652	1.14383
		82.249	8.0895	82.249	54.4718	82.249	1.13676	1.10862
		82.444	7.031	82.444	53.1523	82.444	0.988013	1.08176
		82.64	7.5037	82.64	58.1702	82.64	1.05444	1.18389
		82.835	9.5806	82.835	51.7218	82.835	1.34629	1.05265
		83.03	9.1224	83.03	50.8523	83.03	1.2819	1.03495
		83.226	10.121	83.226	51.1816	83.226	1.42223	1.04165
		83.421	12.9605	83.421	49.1148	83.421	1.82124	0.999589
		83.616	13.2818	83.616	50.2484	83.616	1.86639	1.02266
		83.812	14.6178	83.812	55.6049	83.812	2.05413	1.13168
		84.007	15.6684	84.007	55.8782	84.007	2.20176	1.13724
		84.203	18.3874	84.203	65.573	84.203	2.58384	1.33455
		84.398	17.1336	84.398	59.2143	84.398	2.40766	1.20513
		84.593	14.4528	84.593	55.2253	84.593	2.03094	1.12395
		84.789	15.2264	84.789	55.2763	84.789	2.13965	1.12499
		84.984	18.0142	84.984	51.7783	84.984	2.5314	1.0538
		85.179	18.518	85.179	53.4515	85.179	2.60219	1.08785
		85.375	18.5684	85.375	47.3374	85.375	2.60928	0.963415
		85.57	18.1339	85.57	44.2463	85.57	2.54822	0.900505
		85.765	19.4681	85.765	44.1465	85.765	2.73571	0.898474
		85.961	18.6273	85.961	41.2768	85.961	2.61755	0.840069
		86.156	14.597	86.156	47.4722	86.156	2.05121	0.966159
		86.352	13.0739	86.352	43.0284	86.352	1.83718	0.875718
		86.547	9.2206	86.547	45.1612	86.547	1.2957	0.919125
		86.742	10.0998	86.742	45.0621	86.742	1.41925	0.917108
		86.938	9.2439	86.938	49.3167	86.938	1.29898	1.0037
		87.133	9.9843	87.133	56.9757	87.133	1.40302	1.15957
		87.328	8.7155	87.328	54.5659	87.328	1.22472	1.11053
		87.524	8.0613	87.524	56.9389	87.524	1.13279	1.15883
		87.719	7.6764	87.719	63.0435	87.719	1.07871	1.28307
		87.914	8.061	87.914	55.4971	87.914	1.13275	1.12948
		88.11	7.2224	88.11	55.761	88.11	1.01491	1.13485
		88.305	6.3569	88.305	54.8359	88.305	0.893287	1.11603
		88.501	8.2901	88.501	49.8451	88.501	1.16495	1.01445
		88.696	7.3125	88.696	46.428	88.696	1.02757	0.944907
		88.891	7.6285	88.891	45.4383	88.891	1.07198	0.924764
		89.087	11.4644	89.087	47.6046	89.087	1.61101	0.968853
		89.282	12.7276	89.282	49.3446	89.282	1.78851	1.00427
		89.477	10.9618	89.477	49.2529	89.477	1.54038	1.0024
		89.673	10.1533	89.673	52.0159	89.673	1.42677	1.05863
		89.868	11.43	89.868	53.0821	89.868	1.60617	1.08033
		90.064	11.1792	90.064	51.2226	90.064	1.57093	1.04249
		90.259	10.8504	90.259	51.1784	90.259	1.52472	1.04159
		90.454	8.005	90.454	45.7128	90.454	1.12488	0.930351
		90.65	10.5712	90.65	47.0613	90.65	1.48549	0.957796
		90.845	9.5789	90.845	49.2444	90.845	1.34605	1.00223
		91.04	9.3442	91.04	45.9139	91.04	1.31307	0.934444
		91.236	9.848	91.236	48.7892	91.236	1.38387	0.992962
		91.431	10.8677	91.431	52.4764	91.431	1.52716	1.068
		91.626	11.2677	91.626	56.623	91.626	1.58336	1.1524
		91.822	13.2259	91.822	60.3831	91.822	1.85854	1.22892
		92.017	13.0025	92.017	56.4518	92.017	1.82714	1.14891
		92.213	10.0581	92.213	67.6944	92.213	1.41339	1.37772
		92.408	8.3507	92.408	60.0844	92.408	1.17346	1.22284
		92.603	9.5787	92.603	64.2154	92.603	1.34602	1.30692
		92.799	10.2758	92.799	69.1732	92.799	1.44398	1.40782
		92.994	9.17	92.994	57.6581	92.994	1.28859	1.17346
		93.189	11.9642	93.189	62.7049	93.189	1.68124	1.27618
		93.385	10.6896	93.385	60.3701	93.385	1.50213	1.22866
		93.58	10.3699	93.58	59.4375	93.58	1.4572	1.20968
		93.775	9.9329	93.775	63.7773	93.775	1.3958	1.298
		93.971	9.4873	93.971	61.9356	93.971	1.33318	1.26052
		94.166	12.5263	94.166	58.6383	94.166	1.76023	1.19341
		94.362	10.98	94.362	61.7437	94.362	1.54294	1.25661
		94.557	11.5401	94.557	58.1169	94.557	1.62164	1.1828
		94.752	10.1326	94.752	57	94.752	1.42386	1.16007
		94.948	10.8197	94.948	56.712	94.948	1.52041	1.15421
		95.143	11.3722	95.143	48.2326	95.143	1.59805	0.981634
		95.338	11.4061	95.338	52.4074	95.338	1.60281	1.0666
		95.534	12.6867	95.534	53.3371	95.534	1.78277	1.08552
		95.729	12.0698	95.729	51.7936	95.729	1.69608	1.05411
		95.924	10.3126	95.924	54.665	95.924	1.44915	1.11255
		96.12	9.113	96.12	56.965	96.12	1.28058	1.15936
		96.315	9.0736	96.315	56.1336	96.315	1.27504	1.14244
		96.511	9.3193	96.511	51.91	96.511	1.30957	1.05648
		96.706	9.183	96.706	50.8667	96.706	1.29042	1.03524
		96.901	9.0574	96.901	53.7705	96.901	1.27277	1.09434
		97.097	9.4322	97.097	43.2473	97.097	1.32544	0.880173
		97.292	9.507	97.292	39.8214	97.292	1.33595	0.810449
		97.487	9.9465	97.487	42.8481	97.487	1.39771	0.872048
		97.683	10.1796	97.683	45.2904	97.683	1.43046	0.921754
		97.878	10.6311	97.878	43.6606	97.878	1.49391	0.888585
		98.074	8.6388	98.074	46.3436	98.074	1.21395	0.943189
		98.269	9.5831	98.269	50.8971	98.269	1.34664	1.03586
		98.464	10.0541	98.464	48.8942	98.464	1.41283	0.995099
		98.66	8.4222	98.66	49.9607	98.66	1.18351	1.0168
		98.855	9.9229	98.855	50.7716	98.855	1.39439	1.03331
		99.05	9.6005	99.05	50.518	99.05	1.34909	1.02815
		99.246	8.5262	99.246	45.3095	99.246	1.19812	0.922143
		99.441	8.1246	99.441	48.0495	99.441	1.14169	0.977908
		99.636	7.4388	99.636	43.7505	99.636	1.04532	0.890414
		99.832	8.3729	99.832	36.8557	99.832	1.17658	0.750091
		100.027	8.7939	100.027	40.2301	100.027	1.23574	0.818767
		100.223	9.158	100.223	35.9159	100.223	1.2869	0.730964
		100.418	10.0317	100.418	29.5824	100.418	1.40968	0.602064
		100.613	12.7683	100.613	33.2278	100.613	1.79423	0.676255
		100.809	14.828	100.809	31.0579	100.809	2.08367	0.632093
		101.004	19.0042	101.004	31.6164	101.004	2.67052	0.64346
		101.199	19.2966	101.199	32.4732	101.199	2.71161	0.660898
		101.395	19.461	101.395	31.5029	101.395	2.73471	0.64115
		101.59	17.5931	101.59	30.2078	101.59	2.47223	0.614792
		101.785	16.8822	101.785	29.1221	101.785	2.37233	0.592696
		101.981	14.7794	101.981	24.8886	101.981	2.07684	0.506535
		102.176	15.7728	102.176	28.0399	102.176	2.21643	0.570671
		102.372	15.5213	102.372	27.1673	102.372	2.18109	0.552911
		102.567	17.3431	102.567	21.989	102.567	2.4371	0.447522
		102.762	17.0371	102.762	23.122	102.762	2.3941	0.470581
		102.958	15.1424	102.958	23.7687	102.958	2.12785	0.483743
		103.153	12.4924	103.153	22.8994	103.153	1.75546	0.466051
		103.348	12.6169	103.348	22.548	103.348	1.77296	0.458899
		103.544	11.9594	103.544	24.4869	103.544	1.68056	0.49836
		103.739	12.1481	103.739	24.0405	103.739	1.70708	0.489274
		103.934	11.3613	103.934	24.8358	103.934	1.59652	0.50546
		104.13	10.6442	104.13	29.996	104.13	1.49575	0.610481
		104.325	11.4127	104.325	26.6637	104.325	1.60374	0.542662
		104.521	11.9912	104.521	26.9924	104.521	1.68503	0.549352
		104.716	12.202	104.716	32.8152	104.716	1.71466	0.667858
		104.911	11.7856	104.911	35.4903	104.911	1.65614	0.722302
		105.107	11.8544	105.107	35.4104	105.107	1.66581	0.720676
		105.302	13.6088	105.302	39.4641	105.302	1.91234	0.803177
		105.497	14.3352	105.497	35.2077	105.497	2.01442	0.71655
		105.693	16.1819	105.693	31.1764	105.693	2.27392	0.634505
		105.888	16.8639	105.888	32.8672	105.888	2.36976	0.668916
		106.083	16.8108	106.083	30.7898	106.083	2.3623	0.626637
		106.279	14.4853	106.279	29.6551	106.279	2.03551	0.603543
		106.474	9.6611	106.474	32.3894	106.474	1.3576	0.659192
		106.67	9.0293	106.67	33.3191	106.67	1.26882	0.678113
		106.865	9.6224	106.865	34.69	106.865	1.35216	0.706014
		107.06	11.6869	107.06	39.2783	107.06	1.64227	0.799396
		107.256	9.6834	107.256	37.7814	107.256	1.36074	0.76893
		107.451	10.2395	107.451	45.5403	107.451	1.43888	0.92684
		107.646	12.5937	107.646	46.9073	107.646	1.7697	0.954662
		107.842	12.6692	107.842	47.9527	107.842	1.78031	0.975938
		108.037	12.5976	108.037	42.3406	108.037	1.77025	0.86172
		108.233	13.1772	108.233	42.3914	108.233	1.85169	0.862754
		108.428	12.4004	108.428	42.5054	108.428	1.74253	0.865074
		108.623	10.5583	108.623	32.5193	108.623	1.48368	0.661836
		108.819	9.148	108.819	30.0717	108.819	1.2855	0.612022
		109.014	9.5476	109.014	29.1617	109.014	1.34165	0.593502
		109.209	9.9298	109.209	26.3708	109.209	1.39536	0.536701
		109.405	8.9445	109.405	25.7668	109.405	1.2569	0.524408
		109.6	7.5451	109.6	20.9602	109.6	1.06026	0.426584
		109.795	8.892	109.795	22.4865	109.795	1.24953	0.457647
		109.991	7.7997	109.991	23.1472	109.991	1.09603	0.471094
		110.186	8.0048	110.186	24.5909	110.186	1.12485	0.500476
		110.382	8.0386	110.382	23.6965	110.382	1.1296	0.482273
		110.577	8.3681	110.577	21.7457	110.577	1.17591	0.44257
		110.772	6.9363	110.772	27.5507	110.772	0.974706	0.560714
		110.968	8.9722	110.968	33.2781	110.968	1.2608	0.677279
		111.163	7.2489	111.163	36.1023	111.163	1.01863	0.734757
		111.358	8.5165	111.358	38.6216	111.358	1.19676	0.78603
		111.554	9.745	111.554	40.5991	111.554	1.36939	0.826277
		111.749	8.5239	111.749	37.6534	111.749	1.1978	0.766325
		111.944	8.2011	111.944	38.2064	111.944	1.15244	0.77758
		112.14	8.3596	112.14	38.0546	112.14	1.17471	0.774491
		112.335	7.4346	112.335	41.2624	112.335	1.04473	0.839776
		112.531	7.4254	112.531	44.2627	112.531	1.04344	0.900839
		112.726	7.8687	112.726	48.6574	112.726	1.10573	0.99028
		112.921	6.794	112.921	53.8849	112.921	0.95471	1.09667
		113.117	6.1184	113.117	56.2586	113.117	0.859773	1.14498
		113.312	6.84	113.312	54.2818	113.312	0.961174	1.10475
		113.507	5.9711	113.507	53.3375	113.507	0.839074	1.08553
		113.703	6.5259	113.703	56.9332	113.703	0.917036	1.15871
		113.898	6.7479	113.898	56.197	113.898	0.948232	1.14373
		114.093	5.9545	114.093	59.7321	114.093	0.836741	1.21567
		114.289	5.5412	114.289	62.2359	114.289	0.778663	1.26663
		114.484	6.5477	114.484	59.1483	114.484	0.920099	1.20379
		114.68	6.3223	114.68	56.0912	114.68	0.888425	1.14157
		114.875	6.6744	114.875	54.3703	114.875	0.937903	1.10655
		115.07	7.3579	115.07	55.4032	115.07	1.03395	1.12757
		115.266	8.1382	115.266	48.1409	115.266	1.1436	0.979768
		115.461	6.7701	115.461	50.0754	115.461	0.951351	1.01914
		115.656	5.3985	115.656	53.2982	115.656	0.758611	1.08473
		115.852	5.4487	115.852	48.3317	115.852	0.765665	0.983651
		116.047	6.1295	116.047	41.2513	116.047	0.861332	0.83955
		116.242	7.1109	116.242	44.3097	116.242	0.999241	0.901795
		116.438	7.8937	116.438	44.7937	116.438	1.10924	0.911645
		116.633	8.2074	116.633	38.384	116.633	1.15332	0.781195
		116.829	7.5026	116.829	38.6507	116.829	1.05428	0.786623
		117.024	7.9704	117.024	34.3725	117.024	1.12002	0.699552
		117.219	9.0552	117.219	34.6114	117.219	1.27246	0.704414
		117.415	10.6454	117.415	31.2678	117.415	1.49592	0.636365
		117.61	10.1612	117.61	36.2447	117.61	1.42788	0.737655
		117.805	10.7843	117.805	30.2348	117.805	1.51544	0.615341
		118.001	9.3731	118.001	33.278	118.001	1.31713	0.677277
		118.196	9.921	118.196	28.2438	118.196	1.39412	0.57482
		118.392	10.627	118.392	27.6573	118.392	1.49333	0.562884
		118.587	11.8002	118.587	27.0495	118.587	1.65819	0.550514
		118.782	10.1445	118.782	28.3788	118.782	1.42553	0.577568
		118.978	10.0245	118.978	31.4715	118.978	1.40867	0.640511
		119.173	10.0841	119.173	29.8758	119.173	1.41704	0.608035
		119.368	9.3209	119.368	27.9415	119.368	1.3098	0.568668
		119.564	8.1743	119.564	24.4823	119.564	1.14867	0.498266
		119.759	8.6683	119.759	24.1245	119.759	1.21809	0.490984
		119.954	6.8673	119.954	19.269	119.954	0.96501	0.392164
		120.15	7.429	120.15	20.2244	120.15	1.04394	0.411609
		120.345	9.9551	120.345	24.7546	120.345	1.39892	0.503808
		120.541	9.35	120.541	23.3243	120.541	1.31389	0.474698
		120.736	8.1796	120.736	22.0146	120.736	1.14942	0.448043
		120.931	8.8693	120.931	23.5722	120.931	1.24634	0.479744
		121.127	10.1042	121.127	23.1696	121.127	1.41987	0.47155
		121.322	8.7283	121.322	23.9088	121.322	1.22652	0.486594
		121.517	9.1267	121.517	21.7204	121.517	1.28251	0.442056
		121.713	8.7866	121.713	20.792	121.713	1.23471	0.423161
		121.908	11.35	121.908	20.1227	121.908	1.59493	0.409539
		122.103	10.3706	122.103	21.2932	122.103	1.4573	0.433361
		122.299	8.2318	122.299	20.0912	122.299	1.15675	0.408898
		122.494	9.7865	122.494	19.8247	122.494	1.37522	0.403474
		122.69	10.4567	122.69	19.3095	122.69	1.4694	0.392989
		122.885	10.4382	122.885	19.6888	122.885	1.4668	0.400708
		123.08	9.8122	123.08	19.5374	123.08	1.37883	0.397627
		123.276	11.0252	123.276	19.411	123.276	1.54929	0.395054
		123.471	10.9333	123.471	21.7564	123.471	1.53637	0.442788
		123.666	10.5809	123.666	22.5208	123.666	1.48685	0.458345
		123.862	9.0414	123.862	23.6599	123.862	1.27052	0.481528
		124.057	10.005	124.057	21.9251	124.057	1.40593	0.446222
		124.252	10.403	124.252	19.0291	124.252	1.46186	0.387282
		124.448	9.3903	124.448	16.1481	124.448	1.31955	0.328648
		124.643	11.1589	124.643	15.855	124.643	1.56808	0.322682
		124.839	10.5478	124.839	12.7865	124.839	1.4822	0.260232
		125.034	10.699	125.034	13.3324	125.034	1.50345	0.271342
		125.229	10.6504	125.229	12.8699	125.229	1.49662	0.261929
		125.425	11.3528	125.425	14.2664	125.425	1.59532	0.290351
		125.62	11.5581	125.62	14.325	125.62	1.62417	0.291544
		125.815	12.3265	125.815	14.9519	125.815	1.73215	0.304302
		126.011	12.5185	126.011	11.37	126.011	1.75913	0.231403
		126.206	12.2198	126.206	12.1545	126.206	1.71716	0.247369
		126.402	15.3325	126.402	11.4237	126.402	2.15456	0.232496
		126.597	14.6297	126.597	11.6925	126.597	2.0558	0.237967
		126.792	19.0839	126.792	12.1397	126.792	2.68172	0.247068
		126.988	17.8845	126.988	11.4068	126.988	2.51317	0.232152
		127.183	15.9033	127.183	10.2669	127.183	2.23477	0.208953
		127.378	13.5545	127.378	13.4946	127.378	1.90471	0.274643
		127.574	11.702	127.574	11.1991	127.574	1.64439	0.227925
		127.769	10.2322	127.769	11.4389	127.769	1.43785	0.232806
		127.964	12.0332	127.964	10.3958	127.964	1.69093	0.211576
		128.16	10.0477	128.16	9.9841	128.16	1.41193	0.203197
		128.355	10.3281	128.355	10.1847	128.355	1.45133	0.20728
		128.551	10.9393	128.551	10.6892	128.551	1.53722	0.217548
		128.746	10.1393	128.746	8.5309	128.746	1.4248	0.173622
		128.941	11.0198	128.941	7.8171	128.941	1.54853	0.159094
		129.137	9.9828	129.137	8.039	129.137	1.40281	0.16361
		129.332	9.6296	129.332	9.3734	129.332	1.35318	0.190768
		129.527	10.6273	129.527	9.1066	129.527	1.49337	0.185338
		129.723	10.6159	129.723	8.1113	129.723	1.49177	0.165082
		129.918	9.2675	129.918	7.6854	129.918	1.30229	0.156414
		130.113	9.1869	130.113	9.2117	130.113	1.29097	0.187477
		130.309	7.9414	130.309	8.6217	130.309	1.11595	0.17547
		130.504	9.97	130.504	10.1716	130.504	1.40101	0.207013
		130.7	8.9978	130.7	9.3405	130.7	1.26439	0.190099
		130.895	8.9794	130.895	9.901	130.895	1.26181	0.201506
		131.09	8.739	131.09	11.3424	131.09	1.22803	0.230842
		131.286	8.4844	131.286	10.1441	131.286	1.19225	0.206454
		131.481	8.9683	131.481	12.2801	131.481	1.26025	0.249926
		131.676	7.7332	131.676	10.9851	131.676	1.08669	0.22357
		131.872	7.5083	131.872	11.5899	131.872	1.05508	0.235879
		132.067	7.4865	132.067	12.8219	132.067	1.05202	0.260952
		132.262	8.8651	132.262	11.0993	132.262	1.24575	0.225894
		132.458	10.3614	132.458	11.7235	132.458	1.45601	0.238598
		132.653	9.7562	132.653	9.7756	132.653	1.37097	0.198954
		132.849	10.671	132.849	9.873	132.849	1.49952	0.200936
		133.044	10.4492	133.044	10.504	133.044	1.46835	0.213778
		133.239	11.7042	133.239	12.1944	133.239	1.6447	0.248182
		133.435	9.6359	133.435	12.8138	133.435	1.35406	0.260788
		133.63	7.5616	133.63	13.8277	133.63	1.06257	0.281423
		133.825	10.1525	133.825	15.6567	133.825	1.42665	0.318647
		134.021	9.2024	134.021	15.4015	134.021	1.29314	0.313453
		134.216	8.2819	134.216	19.2579	134.216	1.16379	0.391939
		134.411	10.069	134.411	20.4824	134.411	1.41492	0.41686
		134.607	10.2508	134.607	22.36	134.607	1.44047	0.455073
		134.802	9.117	134.802	22.0636	134.802	1.28114	0.44904
		134.998	8.298	134.998	25.5322	134.998	1.16606	0.519634
		135.193	6.9658	135.193	24.8843	135.193	0.978851	0.506448
		135.388	5.9801	135.388	27.5927	135.388	0.840338	0.561569
		135.584	7.2371	135.584	30.0107	135.584	1.01698	0.610781
		135.779	8.2295	135.779	32.0402	135.779	1.15643	0.652085
		135.974	9.1163	135.974	33.489	135.974	1.28104	0.681571
		136.17	8.8327	136.17	38.9458	136.17	1.24119	0.792628
		136.365	9.6512	136.365	36.9237	136.365	1.35621	0.751475
		136.561	7.5587	136.561	40.4097	136.561	1.06217	0.822422
		136.756	7.254	136.756	37.3087	136.756	1.01935	0.75931
		136.951	7.9175	136.951	32.6404	136.951	1.11259	0.6643
		137.147	7.0508	137.147	27.4605	137.147	0.990796	0.558879
		137.342	6.5185	137.342	31.0533	137.342	0.915996	0.632
		137.537	8.126	137.537	32.3933	137.537	1.14189	0.659271
		137.733	12.1735	137.733	30.2799	137.733	1.71065	0.616259
		137.928	14.1018	137.928	30.208	137.928	1.98162	0.614796
		138.123	11.2896	138.123	33.5435	138.123	1.58644	0.68268
		138.319	10.3288	138.319	31.1654	138.319	1.45143	0.634281
		138.514	9.4151	138.514	34.0804	138.514	1.32303	0.693607
		138.71	9.5827	138.71	33.2622	138.71	1.34658	0.676955
		138.905	8.3454	138.905	35.9108	138.905	1.17272	0.73086
		139.1	8.0601	139.1	33.4485	139.1	1.13263	0.680747
		139.296	8.4597	139.296	32.0525	139.296	1.18878	0.652335
		139.491	8.9401	139.491	34.3643	139.491	1.25628	0.699385
		139.686	9.7441	139.686	31.1467	139.686	1.36926	0.6339
		139.882	9.773	139.882	28.6272	139.882	1.37333	0.582623
		140.077	8.8557	140.077	23.4253	140.077	1.24442	0.476754
		140.272	7.6311	140.272	25.7424	140.272	1.07234	0.523912
		140.468	7.8059	140.468	22.5025	140.468	1.0969	0.457973
		140.663	8.5579	140.663	22.1721	140.663	1.20258	0.451249
		140.859	8.4768	140.859	19.4082	140.859	1.19118	0.394997
		141.054	9.923	141.054	17.5132	141.054	1.3944	0.35643
		141.249	8.8446	141.249	18.6672	141.249	1.24286	0.379917
		141.445	8.4159	141.445	14.4231	141.445	1.18262	0.29354
		141.64	10.0838	141.64	13.3961	141.64	1.417	0.272639
		141.835	10.9999	141.835	10.6762	141.835	1.54573	0.217283
		142.031	11.0566	142.031	10.0264	142.031	1.5537	0.204058
		142.226	11.0035	142.226	8.1828	142.226	1.54624	0.166537
		142.421	11.2735	142.421	7.2047	142.421	1.58418	0.146631
		142.617	11.6867	142.617	6.5186	142.617	1.64224	0.132667
		142.812	11.0566	142.812	7.4314	142.812	1.5537	0.151245
		143.008	12.7883	143.008	6.534	143.008	1.79704	0.132981
		143.203	11.5806	143.203	5.3816	143.203	1.62733	0.109527
		143.398	10.234	143.398	6.4632	143.398	1.43811	0.13154
		143.594	9.7297	143.594	5.7524	143.594	1.36724	0.117073
		143.789	8.6633	143.789	6.2791	143.789	1.21739	0.127793
		143.984	9.2885	143.984	5.9523	143.984	1.30524	0.121142
		144.18	9.6054	144.18	6.5783	144.18	1.34977	0.133882
		144.375	9.402	144.375	6.8833	144.375	1.32119	0.14009
		144.57	8.3387	144.57	7.4612	144.57	1.17177	0.151851
		144.766	8.6429	144.766	7.0319	144.766	1.21452	0.143114
		144.961	7.8359	144.961	6.4137	144.961	1.10112	0.130532
		145.157	6.8285	145.157	6.6227	145.157	0.959558	0.134786
		145.352	7.5362	145.352	7.6172	145.352	1.05901	0.155026
		145.547	9.0752	145.547	8.507	145.547	1.27527	0.173135
		145.743	8.6381	145.743	8.555	145.743	1.21385	0.174112
		145.938	8.2068	145.938	10.2261	145.938	1.15324	0.208123
		146.133	9.2578	146.133	10.3158	146.133	1.30093	0.209948
		146.329	7.0713	146.329	11.493	146.329	0.993676	0.233907
		146.524	7.4978	146.524	11.2017	146.524	1.05361	0.227978
		146.72	7.8449	146.72	12.1286	146.72	1.10238	0.246842
		146.915	8.593	146.915	13.5685	146.915	1.20751	0.276147
		147.11	10.6244	147.11	14.1473	147.11	1.49297	0.287927
		147.306	9.3127	147.306	16.0313	147.306	1.30864	0.32627
		147.501	8.6245	147.501	14.2381	147.501	1.21194	0.289775
		147.696	9.3273	147.696	15.4951	147.696	1.3107	0.315358
		147.892	8.4983	147.892	15.2514	147.892	1.1942	0.310398
		148.087	5.3457	148.087	16.3419	148.087	0.751191	0.332592
		148.282	7.849	148.282	16.8484	148.282	1.10296	0.3429
		148.478	8.1168	148.478	16.9171	148.478	1.14059	0.344298
		148.673	6.723	148.673	19.7979	148.673	0.944733	0.402929
		148.869	5.8638	148.869	21.2036	148.869	0.823996	0.431538
		149.064	6.9072	149.064	21.8713	149.064	0.970617	0.445127
		149.259	6.2313	149.259	22.4183	149.259	0.875638	0.456259
		149.455	6.712	149.455	23.3383	149.455	0.943187	0.474983
		149.65	8.3442	149.65	22.7081	149.65	1.17255	0.462157
		149.845	7.3277	149.845	21.9333	149.845	1.02971	0.446389
		150.041	8.0203	150.041	21.9689	150.041	1.12703	0.447113
		150.236	8.4827	150.236	19.9537	150.236	1.19201	0.4061
		150.431	8.9718	150.431	22.0606	150.431	1.26074	0.448979
		150.627	8.4521	150.627	23.5583	150.627	1.18771	0.479461
		150.822	7.936	150.822	21.1808	150.822	1.11519	0.431074
		151.018	9.2339	151.018	22.4463	151.018	1.29757	0.456829
		151.213	10.3711	151.213	26.1919	151.213	1.45737	0.53306
		151.408	10.1473	151.408	28.0686	151.408	1.42592	0.571255
		151.604	8.5568	151.604	30.3394	151.604	1.20242	0.61747
		151.799	7.946	151.799	30.5276	151.799	1.11659	0.6213
		151.994	7.4905	151.994	28.0879	151.994	1.05258	0.571648
		152.19	7.8564	152.19	29.5715	152.19	1.104	0.601842
		152.385	5.5645	152.385	28.5852	152.385	0.781937	0.581769
		152.58	6.1786	152.58	29.0318	152.58	0.868232	0.590858
		152.776	6.916	152.776	28.1861	152.776	0.971853	0.573646
		152.971	6.9499	152.971	30.4826	152.971	0.976617	0.620385
		153.167	6.7459	153.167	37.221	153.167	0.94795	0.757525
		153.362	5.9703	153.362	34.073	153.362	0.838961	0.693457
		153.557	6.5272	153.557	33.6531	153.557	0.917218	0.684911
		153.753	8.5569	153.753	30.1961	153.753	1.20244	0.614554
		153.948	8.4352	153.948	26.1991	153.948	1.18534	0.533206
		154.143	9.9597	154.143	24.6947	154.143	1.39956	0.502589
		154.339	9.9708	154.339	21.8298	154.339	1.40112	0.444282
		154.534	10.9607	154.534	17.3549	154.534	1.54022	0.353209
		154.73	11.6044	154.73	17.6605	154.73	1.63068	0.359428
		154.925	10.0015	154.925	14.5728	154.925	1.40544	0.296587
		155.12	8.8841	155.12	12.2707	155.12	1.24842	0.249734
		155.316	8.4174	155.316	13.4775	155.316	1.18283	0.274295
		155.511	8.8264	155.511	10.909	155.511	1.24031	0.222021
		155.706	8.9978	155.706	10.4392	155.706	1.26439	0.21246
		155.902	7.4432	155.902	10.9134	155.902	1.04594	0.222111
		156.097	6.2662	156.097	11.7477	156.097	0.880542	0.23909
		156.292	7.814	156.292	11.2963	156.292	1.09804	0.229903
		156.488	8.7606	156.488	10.9058	156.488	1.23106	0.221956
		156.683	9.1127	156.683	10.3458	156.683	1.28054	0.210559
		156.879	7.5567	156.879	10.5222	156.879	1.06189	0.214149
		157.074	6.4232	157.074	11.5797	157.074	0.902604	0.235671
		157.269	7.3878	157.269	10.4801	157.269	1.03815	0.213292
		157.465	7.6115	157.465	9.7253	157.465	1.06959	0.19793
		157.66	7.5475	157.66	11.1538	157.66	1.06059	0.227003
		157.855	8.4095	157.855	9.9114	157.855	1.18172	0.201718
		158.051	7.6862	158.051	8.4236	158.051	1.08008	0.171438
		158.246	6.5015	158.246	8.9917	158.246	0.913607	0.183
		158.441	6.7762	158.441	9.6999	158.441	0.952208	0.197413
		158.637	6.3023	158.637	9.4322	158.637	0.885615	0.191965
		158.832	5.7614	158.832	8.4406	158.832	0.809606	0.171784
		159.028	5.4371	159.028	8.5512	159.028	0.764035	0.174035
		159.223	6.0295	159.223	8.9257	159.223	0.84728	0.181657
		159.418	7.4321	159.418	8.5078	159.418	1.04438	0.173152
		159.614	9.0733	159.614	8.2666	159.614	1.275	0.168243
		159.809	9.1108	159.809	9.1057	159.809	1.28027	0.18532
		160.004	9.8773	160.004	8.3461	160.004	1.38798	0.169861
		160.2	10.0297	160.2	10.0426	160.2	1.4094	0.204388
		160.395	7.1936	160.395	9.8014	160.395	1.01086	0.199479
		160.59	5.7582	160.59	9.333	160.59	0.809156	0.189946
		160.786	5.3306	160.786	7.4371	160.786	0.749069	0.151361
		160.981	6.9971	160.981	7.3132	160.981	0.98325	0.148839
		161.177	6.1687	161.177	8.6394	161.177	0.866841	0.17583
		161.372	5.3649	161.372	9.2299	161.372	0.753889	0.187848
		161.567	4.3126	161.567	11.5443	161.567	0.606017	0.234951
		161.763	5.0795	161.763	10.4821	161.763	0.713784	0.213333
		161.958	5.0762	161.958	9.3873	161.958	0.71332	0.191051
		162.153	7.5117	162.153	10.3338	162.153	1.05556	0.210314
		162.349	7.2749	162.349	9.5024	162.349	1.02229	0.193394
		162.544	7.7511	162.544	8.7722	162.544	1.0892	0.178533
		162.74	9.463	162.74	7.8139	162.74	1.32976	0.159029
		162.935	10.3192	162.935	7.1163	162.935	1.45008	0.144832
		163.13	8.2561	163.13	6.2961	163.13	1.16017	0.128139
		163.326	8.4168	163.326	6.3605	163.326	1.18275	0.129449
		163.521	10.5395	163.521	6.2791	163.521	1.48104	0.127793
		163.716	12.2166	163.716	5.9855	163.716	1.71671	0.121817
		163.912	11.5453	163.912	5.5656	163.912	1.62237	0.113272
		164.107	12.3999	164.107	6.3595	164.107	1.74246	0.129429
		164.302	12.6945	164.302	5.1895	164.302	1.78386	0.105617
		164.498	11.2769	164.498	4.7001	164.498	1.58466	0.0956569
		164.693	12.9703	164.693	5.5544	164.693	1.82262	0.113044
		164.889	13.7237	164.889	6.2374	164.889	1.92849	0.126944
		165.084	15.2313	165.084	4.9913	165.084	2.14034	0.101583
		165.279	14.0342	165.279	5.6592	165.279	1.97212	0.115177
		165.475	11.1636	165.475	5.5014	165.475	1.56874	0.111965
		165.67	11.1235	165.67	5.4668	165.67	1.5631	0.111261
		165.865	8.2444	165.865	5.5466	165.865	1.15852	0.112885
		166.061	8.6251	166.061	6.2919	166.061	1.21202	0.128053
		166.256	10.1651	166.256	8.2417	166.256	1.42842	0.167736
		166.451	9.2421	166.451	7.443	166.451	1.29872	0.151481
		166.647	8.651	166.647	8.3215	166.647	1.21566	0.16936
		166.842	8.2396	166.842	10.2965	166.842	1.15785	0.209555
		167.038	10.276	167.038	10.7739	167.038	1.44401	0.219271
		167.233	11.4588	167.233	9.9333	167.233	1.61022	0.202163
		167.428	13.1269	167.428	9.7183	167.428	1.84462	0.197788
		167.624	14.1783	167.624	11.6694	167.624	1.99237	0.237497
		167.819	13.4188	167.819	10.821	167.819	1.88564	0.22023
		168.014	12.4623	168.014	12.3747	168.014	1.75123	0.251851
		168.21	12.63	168.21	13.7242	168.21	1.7748	0.279316
		168.405	13.0526	168.405	15.4878	168.405	1.83418	0.315209
		168.6	11.4505	168.6	17.1472	168.6	1.60905	0.348981
		168.796	10.9584	168.796	18.6096	168.796	1.5399	0.378744
		168.991	11.1715	168.991	18.8031	168.991	1.56985	0.382682
		169.187	12.1277	169.187	17.8793	169.187	1.70421	0.363881
		169.382	11.3344	169.382	19.1205	169.382	1.59274	0.389142
		169.577	10.2789	169.577	19.5066	169.577	1.44442	0.397
		169.773	9.061	169.773	21.6001	169.773	1.27327	0.439607
		169.968	9.1685	169.968	24.8674	169.968	1.28838	0.506104
		170.163	7.8694	170.163	27.7846	170.163	1.10583	0.565475
		170.359	7.5572	170.359	30.5341	170.359	1.06196	0.621433
		170.554	8.6673	170.554	31.877	170.554	1.21795	0.648764
		170.749	8.3416	170.749	30.3069	170.749	1.17218	0.616809
		170.945	8.9675	170.945	30.7541	170.945	1.26014	0.62591
		171.14	8.9669	171.14	32.2104	171.14	1.26005	0.655549
		171.336	8.9473	171.336	32.2273	171.336	1.2573	0.655893
		171.531	8.7441	171.531	32.1498	171.531	1.22874	0.654316
		171.726	7.2682	171.726	32.3561	171.726	1.02135	0.658514
		171.922	5.8732	171.922	32.2971	171.922	0.825317	0.657314
		172.117	7.4398	172.117	39.6552	172.117	1.04546	0.807066
		172.312	6.5099	172.312	39.6721	172.312	0.914787	0.80741
		172.508	6.6644	172.508	37.4964	172.508	0.936498	0.76313
		172.703	6.5539	172.703	37.7227	172.703	0.92097	0.767736
		172.898	6.282	172.898	37.7796	172.898	0.882762	0.768894
		173.094	7.0288	173.094	36.3892	173.094	0.987704	0.740596
		173.289	6.3335	173.289	37.5557	173.289	0.889999	0.764337
		173.485	6.0518	173.485	36.3918	173.485	0.850414	0.740649
		173.68	6.1872	173.68	35.194	173.68	0.869441	0.716271
		173.875	6.2136	173.875	34.9419	173.875	0.87315	0.711141
		174.071	5.076	174.071	36.5063	174.071	0.713292	0.74298
		174.266	5.4989	174.266	34.1411	174.266	0.772719	0.694843
		174.461	5.7973	174.461	29.5575	174.461	0.814651	0.601557
		174.657	5.8745	174.657	29.843	174.657	0.825499	0.607367
		174.852	6.4928	174.852	32.5971	174.852	0.912384	0.663419
		175.048	7.4442	175.048	30.797	175.048	1.04608	0.626783
		175.243	6.4506	175.243	32.1289	175.243	0.906454	0.65389
		175.438	6.9293	175.438	36.2182	175.438	0.973722	0.737116
		175.634	5.4335	175.634	31.0293	175.634	0.763529	0.631511
		175.829	5.3192	175.829	33.0834	175.829	0.747467	0.673316
		176.024	6.1148	176.024	35.0259	176.024	0.859267	0.71285
		176.22	5.6883	176.22	32.6251	176.22	0.799334	0.663989
		176.415	6.111	176.415	30.3032	176.415	0.858733	0.616733
		176.61	7.1451	176.61	29.9676	176.61	1.00405	0.609903
		176.806	6.8747	176.806	32.9173	176.806	0.96605	0.669936
		177.001	8.6443	177.001	28.7787	177.001	1.21472	0.585707
		177.197	8.3075	177.197	32.6874	177.197	1.16739	0.665257
		177.392	8.0121	177.392	34.1648	177.392	1.12588	0.695325
		177.587	7.4864	177.587	36.5019	177.587	1.05201	0.74289
		177.783	7.503	177.783	36.9881	177.783	1.05434	0.752785
		177.978	8.0882	177.978	36.3333	177.978	1.13657	0.739459
		178.173	8.1887	178.173	35.608	178.173	1.1507	0.724697
		178.369	6.4168	178.369	30.9699	178.369	0.901705	0.630302
		178.564	6.9476	178.564	32.7808	178.564	0.976294	0.667158
		178.759	7.4191	178.759	30.491	178.759	1.04255	0.620556
		178.955	7.3822	178.955	29.2537	178.955	1.03736	0.595374
		179.15	7.6217	179.15	29.5447	179.15	1.07102	0.601296
		179.346	8.4239	179.346	31.6322	179.346	1.18375	0.643781
		179.541	5.7244	179.541	32.4462	179.541	0.804407	0.660348
		179.736	6.9345	179.736	36.0427	179.736	0.974453	0.733544
		179.932	6.1095	179.932	36.8269	179.932	0.858522	0.749504
		180.127	5.0841	180.127	39.2214	180.127	0.71443	0.798238
		180.322	5.1006	180.322	35.0479	180.322	0.716749	0.713298
		180.518	6.335	180.518	34.9891	180.518	0.89021	0.712101
		180.713	6.2144	180.713	37.2913	180.713	0.873263	0.758956
		180.908	5.4488	180.908	35.3455	180.908	0.765679	0.719355
		181.104	4.601	181.104	33.8169	181.104	0.646544	0.688245
		181.299	3.9064	181.299	34.984	181.299	0.548937	0.711998
		181.495	6.1897	181.495	30.788	181.495	0.869792	0.6266
		181.69	6.0903	181.69	31.1146	181.69	0.855824	0.633247
		181.885	5.8683	181.885	32.7727	181.885	0.824628	0.666993
		182.081	6.7413	182.081	30.9417	182.081	0.947304	0.629728
		182.276	7.1971	182.276	33.1493	182.276	1.01135	0.674658
		182.471	7.1347	182.471	27.9881	182.471	1.00259	0.569616
		182.667	7.6163	182.667	31.0923	182.667	1.07026	0.632793
		182.862	8.8686	182.862	28.8193	182.862	1.24624	0.586533
		183.058	9.2047	183.058	28.1372	183.058	1.29347	0.572651
		183.253	7.8803	183.253	25.7697	183.253	1.10736	0.524467
		183.448	7.7649	183.448	25.2162	183.448	1.09114	0.513202
		183.644	6.0873	183.644	24.8644	183.644	0.855402	0.506043
		183.839	6.0278	183.839	23.9139	183.839	0.847041	0.486698
		184.034	6.3675	184.034	24.2931	184.034	0.894777	0.494415
		184.23	5.2032	184.23	21.8246	184.23	0.731166	0.444176
		184.425	5.0675	184.425	19.813	184.425	0.712098	0.403236
		184.62	4.1676	184.62	20.4684	184.62	0.585641	0.416575
		184.816	4.5705	184.816	20.0983	184.816	0.642258	0.409042
		185.011	6.0533	185.011	18.2996	185.011	0.850625	0.372435
		185.207	5.5068	185.207	19.1161	185.207	0.773829	0.389053
		185.402	6.0266	185.402	16.3527	185.402	0.846873	0.332812
		185.597	5.3764	185.597	17.5235	185.597	0.755505	0.35664
		185.793	5.0033	185.793	16.448	185.793	0.703076	0.334751
		185.988	5.6804	185.988	14.3218	185.988	0.798224	0.291479
		186.183	5.6536	186.183	14.577	186.183	0.794458	0.296672
		186.379	5.5428	186.379	15.218	186.379	0.778888	0.309718
		186.574	7.5131	186.574	15.8188	186.574	1.05576	0.321946
		186.769	6.793	186.769	16.205	186.769	0.954569	0.329806
		186.965	7.5533	186.965	19.2906	186.965	1.06141	0.392604
		187.16	6.5668	187.16	16.3345	187.16	0.922783	0.332441
		187.356	4.4521	187.356	17.6869	187.356	0.62562	0.359965
		187.551	5.223	187.551	14.496	187.551	0.733949	0.295024
		187.746	4.8175	187.746	17.2303	187.746	0.676967	0.350673
		187.942	5.188	187.942	14.6692	187.942	0.729031	0.298549
		188.137	5.9867	188.137	12.1931	188.137	0.841266	0.248155
		188.332	4.7589	188.332	12.1566	188.332	0.668732	0.247412
		188.528	6.4484	188.528	12.5264	188.528	0.906145	0.254938
		188.723	6.3883	188.723	13.5437	188.723	0.8977	0.275643
		188.918	9.3236	188.918	13.3917	188.918	1.31018	0.272549
		189.114	8.7238	189.114	13.2386	189.114	1.22589	0.269433
		189.309	8.6645	189.309	12.7021	189.309	1.21756	0.258514
		189.505	9.1514	189.505	10.2533	189.505	1.28598	0.208676
		189.7	9.4418	189.7	9.9391	189.7	1.32678	0.202281
		189.895	7.7563	189.895	10.1369	189.895	1.08993	0.206307
		190.091	10.3264	190.091	8.6499	190.091	1.45109	0.176044
		190.286	9.3735	190.286	8.4696	190.286	1.31719	0.172374
		190.481	7.8481	190.481	8.0619	190.481	1.10283	0.164077
		190.677	6.6482	190.677	9.166	190.677	0.934221	0.186547
		190.872	5.9427	190.872	8.0786	190.872	0.835083	0.164416
		191.068	7.3296	191.068	7.8584	191.068	1.02997	0.159935
		191.263	7.8483	191.263	6.5487	191.263	1.10286	0.13328
		191.458	7.2913	191.458	7.1093	191.458	1.02459	0.144689
		191.654	6.5339	191.654	6.755	191.654	0.91816	0.137478
		191.849	7.0231	191.849	7.2119	191.849	0.986903	0.146777
		192.044	6.3165	192.044	5.6453	192.044	0.88761	0.114894
		192.24	7.0991	192.24	6.424	192.24	0.997583	0.130742
		192.435	6.498	192.435	6.7506	192.435	0.913115	0.137389
		192.63	8.094	192.63	6.328	192.63	1.13739	0.128788
		192.826	10.871	192.826	6.7124	192.826	1.52762	0.136611
		193.021	10.8656	193.021	6.1466	193.021	1.52686	0.125096
		193.217	11.4954	193.217	7.2207	193.217	1.61536	0.146956
		193.412	12.41	193.412	6.9958	193.412	1.74388	0.142379
		193.607	12.9053	193.607	6.8202	193.607	1.81348	0.138805
		193.803	11.385	193.803	7.1476	193.803	1.59985	0.145469
		193.998	12.5799	193.998	6.257	193.998	1.76776	0.127343
		194.193	12.736	194.193	6.9834	194.193	1.78969	0.142127
		194.389	11.5399	194.389	5.7227	194.389	1.62162	0.116469

## Sheet: EV4B
	exp384-L-mouse1						exp384-L-mouse2						exp384-R-mouse1						exp384-R-mouse2
	fluorescence			ratio			fluorescence			ratio			fluorescence			ratio			fluorescence			ratio
neuron1	RFP	1	203.417			neuron1	RFP	1	96			neuron1	RFP	1	136.369			neuron1	RFP	1	179.447
	GFP	2	121.052	1.68041			GFP	2	207.808	0.461965			GFP	2	104.839	1.30075			GFP	2	115.108	1.55894
neuron2	RFP	3	105.998			neuron2	RFP	3	81.519			neuron2	RFP	3	195.837			neuron2	RFP	3	135.915
	GFP	4	151.641	0.699006			GFP	4	125.278	0.650705			GFP	4	205.568	0.952663			GFP	4	109.059	1.24625
neuron3	RFP	5	65.843			neuron3	RFP	5	44.407			neuron3	RFP	5	31.548			neuron3	RFP	5	154.48
	GFP	6	164.684	0.399814			GFP	6	72.452	0.612916			GFP	6	181.071	0.17423			GFP	6	137.687	1.12197
neuron4	RFP	7	74.495			neuron4	RFP	7	48.273			neuron4	RFP	7	35.117			neuron4	RFP	7	109.318
	GFP	8	159.107	0.468207			GFP	8	138.467	0.348625			GFP	8	166.403	0.211036			GFP	8	158.71	0.688791
neuron5	RFP	9	68.09			neuron5	RFP	9	77.566			neuron5	RFP	9	171.507			neuron5	RFP	9	137.577
	GFP	10	155.922	0.436693			GFP	10	215.957	0.359173			GFP	10	250.387	0.684968			GFP	10	114.21	1.2046
neuron6	RFP	1	211.345			neuron6	RFP	1	209.595			neuron6	RFP	11	88.519			neuron6	RFP	11	136.259
	GFP	2	209.86	1.00708			GFP	2	222.388	0.942474			GFP	12	187.002	0.473359			GFP	12	95.018	1.43403
neuron7	RFP	3	144.701									neuron7	RFP	13	61.191
	GFP	4	144.472	1.00159									GFP	14	221.779	0.27591
neuron8	RFP	5	101.881									neuron8	RFP	15	43.637
	GFP	6	252.273	0.403852									GFP	16	36.684	1.18954
neuron9	RFP	7	96.857									neuron9	RFP	17	60.946							L	R
	GFP	8	236.948	0.408769									GFP	18	184.233	0.330809						1.68041	1.30075
neuron10	RFP	9	115.907									neuron10	RFP	19	182.584							0.699006	0.952663
	GFP	10	153.576	0.754721									GFP	20	197.715	0.923471						0.399814	0.17423
neuron11	RFP	11	175.741									neuron11	RFP	21	90.474							0.468207	0.211036
	GFP	12	161.527	1.088									GFP	22	197.508	0.458078						0.436693	0.684968
neuron12	RFP	13	92.24									neuron12	RFP	1	147.945							1.00708	0.473359
	GFP	14	231.285	0.398815									GFP	2	98.51	1.50183						1.00159	0.27591
neuron13	RFP	15	107.91									neuron13	RFP	3	101.948							0.403852	1.18954
	GFP	16	241.627	0.446597									GFP	4	62.343	1.63528						0.408769	0.330809
neuron14	RFP	17	92.968									neuron14	RFP	5	130.245							0.754721	0.923471
	GFP	18	127.728	0.727859									GFP	6	80.883	1.61029						1.088	0.458078
neuron15	RFP	19	105.706									neuron15	RFP	7	125.123							0.398815	1.50183
	GFP	20	107.064	0.987316									GFP	8	84.791	1.47566						0.446597	1.63528
neuron16	RFP	21	88.518									neuron16	RFP	9	133.692							0.727859	1.61029
	GFP	22	154.937	0.571316									GFP	10	123.966	1.07846						0.987316	1.47566
neuron17	RFP	23	55.237									neuron17	RFP	11	122.214							0.571316	1.07846
	GFP	24	155.356	0.355551									GFP	12	159.837	0.764616						0.355551	0.764616
neuron18	RFP	25	65.009									neuron18	RFP	13	105.344							0.718197	0.450269
	GFP	26	90.517	0.718197									GFP	14	233.958	0.450269						0.968045	0.83622
neuron19	RFP	1	163.284									neuron19	RFP	1	99.353							0.455951	0.430704
	GFP	2	168.674	0.968045									GFP	2	118.812	0.83622						0.73314	0.718131
neuron20	RFP	3	98.821									neuron20	RFP	3	75.732							1.03384	0.464869
	GFP	4	216.736	0.455951									GFP	4	175.833	0.430704						1.12309	0.862166
neuron21	RFP	5	107.383									neuron21	RFP	5	73.635							0.41938	0.67879
	GFP	6	146.47	0.73314									GFP	6	102.537	0.718131						0.402702	1.71683
neuron22	RFP	7	110.735									neuron22	RFP	7	89.266							0.550181	0.950619
	GFP	8	107.11	1.03384									GFP	8	192.024	0.464869						0.743233	0.526407
neuron23	RFP	9	104.04									neuron23	RFP	9	185.683							0.457139	2.67206
	GFP	10	92.637	1.12309									GFP	10	215.368	0.862166						0.461965	1.62978
neuron24	RFP	11	104.252									neuron24	RFP	11	59.088							0.650705	1.55894
	GFP	12	248.586	0.41938									GFP	12	87.049	0.67879						0.612916	1.24625
neuron25	RFP	13	91.711									neuron25	RFP	13	151.428							0.348625	1.12197
	GFP	14	227.739	0.402702									GFP	14	88.202	1.71683						0.359173	0.688791
neuron26	RFP	15	103.96									neuron26	RFP	15	117.833							0.942474	1.2046
	GFP	16	188.956	0.550181									GFP	16	123.954	0.950619							1.43403
neuron27	RFP	17	150.524									neuron27	RFP	17	86.097
	GFP	18	202.526	0.743233									GFP	18	163.556	0.526407
neuron28	RFP	19	89.388									neuron28	RFP	19	141.435
	GFP	20	195.538	0.457139									GFP	20	52.931	2.67206
												neuron29	RFP	21	97.065
													GFP	22	59.557	1.62978
