# Supplementary material for: Microtubule-binding protein MAP1B regulates interstitial axon branching of cortical neurons via the tubulin tyrosination cycle
Source: EMBO J. 2024 Feb 22;43(7):5. doi: 10.1038/s44318-024-00050-3 (PMC10987652; doi:10.1038/s44318-024-00050-3)
Supplement: Supplementary file 11 — EV Figures Source Data [file 44318_2024_50_MOESM11_ESM.zip › EV Figures-source files/FigureEV3-source files/pMini-Cterm-GSK3B-donor.ape]

LOCUS       pMini_Cterm_GSK3        3651 bp    DNA        circular     22-JUL-2021
DEFINITION  .
ACCESSION   
VERSION     
SOURCE      .
  ORGANISM  .
COMMENT     
COMMENT     ApEinfo:methylated:1
FEATURES             Location/Qualifiers
     misc_feature    444..497
                     /locus_tag="common1"
                     /label="common1"
                     /ApEinfo_label="common1"
                     /ApEinfo_fwdcolor="cyan"
                     /ApEinfo_revcolor="green"
                     /ApEinfo_graphicformat="arrow_data {{0 0.5 0 1 2 0 0 -1 0
                     -0.5} {} 0} width 5 offset 0"
     misc_feature    1667..1672
                     /locus_tag="EcoRI"
                     /label="EcoRI"
                     /ApEinfo_label="EcoRI"
                     /ApEinfo_fwdcolor="#cd0532"
                     /ApEinfo_revcolor="green"
                     /ApEinfo_graphicformat="arrow_data {{0 0.5 0 1 2 0 0 -1 0
                     -0.5} {} 0} width 5 offset 0"
     misc_feature    695..709
                     /locus_tag="linker"
                     /label="linker"
                     /ApEinfo_label="linker"
                     /ApEinfo_fwdcolor="#0080c0"
                     /ApEinfo_revcolor="green"
                     /ApEinfo_graphicformat="arrow_data {{0 0.5 0 1 2 0 0 -1 0
                     -0.5} {} 0} width 5 offset 0"
     CDS             710..1429
                     /locus_tag="EGFP"
                     /label="EGFP"
                     /ApEinfo_label="EGFP"
                     /ApEinfo_fwdcolor="#17ff5a"
                     /ApEinfo_revcolor="green"
                     /ApEinfo_graphicformat="arrow_data {{0 1 2 0 0 -1} {} 0}
                     width 5 offset 0"
     misc_feature    1430..1643
                     /locus_tag="New Feature"
                     /label="New Feature"
                     /ApEinfo_label="New Feature"
                     /ApEinfo_fwdcolor="cyan"
                     /ApEinfo_revcolor="green"
                     /ApEinfo_graphicformat="arrow_data {{0 0.5 0 1 2 0 0 -1 0
                     -0.5} {} 0} width 5 offset 0"
     misc_feature    521..694
                     /locus_tag="New Feature(1)"
                     /label="New Feature(1)"
                     /ApEinfo_label="New Feature"
                     /ApEinfo_fwdcolor="#000080"
                     /ApEinfo_revcolor="green"
                     /ApEinfo_graphicformat="arrow_data {{0 0.5 0 1 2 0 0 -1 0
                     -0.5} {} 0} width 5 offset 0"
ORIGIN
        1 ccggttcaga caggataaag aggaacgcag aatgttagac aacacccgct tacgcatagc
       61 tattcagaaa tcaggccgtt taagcgatga ttcacgagaa ttgctggccc gctgcggcat
      121 aaaaattaat ttacacactc agcgctgatg aatcccctaa tgattttggt aaaaatcatt
      181 aagttaaggt ggacacacat cttgtcatat gattaaatgg tttcgcgaaa aatcaataat
      241 cagacaacaa gatgtgcgaa ctcgatattt tacacgactc tctttaccaa ttctgccccg
      301 aattacactt aaaacgactc aacagcttaa cgttggcttg ccacgcatta cttgactgta
      361 aaactctcac tcttaccgaa cttggccgta acctgccaac caaagcgaga acaaaacata
      421 acatcaaacg aatcgaccga ttgttaggta atcgtcacct ccacaaagag cgactcgctg
      481 tatcgctcga gggatccCCT CTTGGATCTC CTGAAAAGTG AGGCAATGAC AGCTCTGGTA
      541 GGCCTCAGCA CTGTGCGGTG AGTGGTGTAC TTGTGCTCTT TGCAGTGTTA TAACGTTGCT
      601 CACGCTTTCT TGGGCCTTTG GATTTGCAGA TACTAATGCT GGAGACCGTG GACAGACCAA
      661 TAACGCCGCT TCTGCATCAG CTTCCAACTC CACCgcggcc gcgccactgA TGGTGAGCAA
      721 GGGCGAGGAG CTGTTCACCG GGGTGGTGCC CATCCTGGTC GAGCTGGACG GCGACGTAAA
      781 CGGCCACAAG TTCAGCGTGT CCGGCGAGGG CGAGGGCGAT GCCACCTACG GCAAGCTGAC
      841 CCTGAAGTTC ATCTGCACCA CCGGCAAGCT GCCCGTGCCC TGGCCCACCC TCGTGACCAC
      901 CCTGACCTAC GGCGTGCAGT GCTTCAGCCG CTACCCCGAC CACATGAAGC AGCACGACTT
      961 CTTCAAGTCC GCCATGCCCG AAGGCTACGT CCAGGAGCGC ACCATCTTCT TCAAGGACGA
     1021 CGGCAACTAC AAGACCCGCG CCGAGGTGAA GTTCGAGGGC GACACCCTGG TGAACCGCAT
     1081 CGAGCTGAAG GGCATCGACT TCAAGGAGGA CGGCAACATC CTGGGGCACA AGCTGGAGTA
     1141 CAACTACAAC AGCCACAACG TCTATATCAT GGCCGACAAG CAGAAGAACG GCATCAAGGT
     1201 GAACTTCAAG ATCCGCCACA ACATCGAGGA CGGCAGCGTG CAGCTCGCCG ACCACTACCA
     1261 GCAGAACACC CCCATCGGCG ACGGCCCCGT GCTGCTGCCC GACAACCACT ACCTGAGCAC
     1321 CCAGTCCGCC CTGAGCAAAG ACCCCAACGA GAAGCGCGAT CACATGGTCC TGCTGGAGTT
     1381 CGTGACCGCC GCCGGGATCA CTCTCGGCAT GGACGAGCTG TACAAGTAAA CAGCCCCCAG
     1441 GAGCCAGCTG CGCGGGAAAG ACCAGCACTT ACTTGAGTGC CACTCAGCAA CACTGGTCAC
     1501 GTTTGgaaag aaaattaaaa agaggaaaac aaaaacaaaa acaaaaaaaC CCTGTTCATT
     1561 TTAGTGTTCA ATTTTTTTTA TTGTTGTTCT TATTTAACCT TGTAAAATAT CTATATAAAT
     1621 ACAAACCAGT TTCATTGTAT TCTCCTATGT GGGTTCAAAC ACACAGgaat tctcgagtcg
     1681 gggaaatgtg cgcggaaccc ctatttgttt atttttctaa atacattcaa atatgtatcc
     1741 gctcatgaga caataaccct gataaatgct tcaataatat tgaaaaagga agagtatgag
     1801 tattcaacat ttccgtgtcg cccttattcc cttttttgcg gcattttgcc ttcctgtttt
     1861 tgctcaccca gaaacgctgg tgaaagtaaa agatgctgaa gatcagttgg gtgcacgagt
     1921 gggttacatc gaactggatc tcaacagcgg taagatcctt gagagttttc gccccgaaga
     1981 acgttttcca atgatgagca cttttaaagt tctgctatgt ggcgcggtat tatcccgtat
     2041 tgacgccggg caagagcaac tcggtcgccg catacactat tctcagaatg acttggttga
     2101 gtactcacca gtcacagaaa agcatcttac ggatggcatg acagtaagag aattatgcag
     2161 tgctgccata accatgagtg ataacactgc ggccaactta cttctgacaa cgatcggagg
     2221 accgaaggag ctaaccgctt ttttgcacaa catgggggat catgtaactc gccttgatcg
     2281 ttgggaaccg gagctgaatg aagccatacc aaacgacgag cgtgacacca cgatgcctgt
     2341 agcaatggca acaacgttgc gcaaactatt aactggcgaa ctacttactc tagcttcccg
     2401 gcaacaatta atagactgga tggaggcgga taaagttgca ggaccacttc tgcgctcggc
     2461 ccttccggct ggctggttta ttgctgataa atctggagcc ggtgagcgtg ggtctcgcgg
     2521 tatcattgca gcactggggc cagatggtaa gccctcccgt atcgtagtta tctacacgac
     2581 ggggagtcag gcaactatgg atgaacgaaa tagacagatc gctgagatag gtgcctcact
     2641 gattaagcat tggtaactgt cagaccaagt ttactcatat atactttaga ttgatttaaa
     2701 acttcatttt taatttaaaa ggatctaggt gaagatcctt tttgataatc tcatgaccaa
     2761 aatcccttaa cgtgagtttt cgttccactg agcgtcagac cccgtagaaa agatcaaagg
     2821 atcttcttga gatccttttt ttctgcgcgt aatctgctgc ttgcaaacaa aaaaaccacc
     2881 gctaccagcg gtggtttgtt tgccggatca agagctacca actctttttc cgaaggtaac
     2941 tggcttcagc agagcgcaga taccaaatac tgttcttcta gtgtagccgt agttaggcca
     3001 ccacttcaag aactctgtag caccgcctac atacctcgct ctgctaatcc tgttaccagt
     3061 ggctgctgcc agtggcgata agtcgtgtct taccgggttg gactcaagac gatagttacc
     3121 ggataaggcg cagcggtcgg gctgaacggg gggttcgtgc acacagccca gcttggagcg
     3181 aacgacctac accgaactga gatacctaca gcgtgagcta tgagaaagcg ccacgcttcc
     3241 cgaagggaga aaggcggaca ggtatccggt aagcggcagg gtcggaacag gagagcgcac
     3301 gagggagctt ccagggggaa acgcctggta tctttatagt cctgtcgggt ttcgccacct
     3361 ctgacttgag cgtcgatttt tgtgatgctc gtcagggggg cggagcctat ggaaaaacgc
     3421 cagcaatgcg gcctttttac ggttcctggc cttttgctgg ccttttgctc acatgttctt
     3481 tcctgcgtta tcccctgatt ctgtggataa ccgtattacc gcctttgagt gagctgatac
     3541 cgctcgccgc agccgaacga ccgagcgcag cgagtcagtg agcgaggaag cggaagagcg
     3601 cccaatacgc aaaccgcctc tccccgcgcg ttggccgatt cattaatgca g
//
