# Supplementary material for: Microtubule-binding protein MAP1B regulates interstitial axon branching of cortical neurons via the tubulin tyrosination cycle
Source: EMBO J. 2024 Feb 22;43(7):5. doi: 10.1038/s44318-024-00050-3 (PMC10987652; doi:10.1038/s44318-024-00050-3)
Supplement: Supplementary file 11 — EV Figures Source Data [file 44318_2024_50_MOESM11_ESM.zip › EV Figures-source files/FigureEV3-source files/pMini-Nterm-ACTB-donor.ape]

LOCUS       ACTB_donor              3444 bp    DNA        circular     30-JUN-2021
DEFINITION  .
ACCESSION   
VERSION     
SOURCE      .
  ORGANISM  .
COMMENT     
COMMENT     
COMMENT     ApEinfo:methylated:1
FEATURES             Location/Qualifiers
     misc_feature    444..497
                     /locus_tag="common1"
                     /label="common1"
                     /ApEinfo_label="common1"
                     /ApEinfo_fwdcolor="cyan"
                     /ApEinfo_revcolor="green"
                     /ApEinfo_graphicformat="arrow_data {{0 0.5 0 1 2 0 0 -1 0
                     -0.5} {} 0} width 5 offset 0"
     misc_feature    1460..1465
                     /locus_tag="EcoRI"
                     /label="EcoRI"
                     /ApEinfo_label="EcoRI"
                     /ApEinfo_fwdcolor="#cd0532"
                     /ApEinfo_revcolor="green"
                     /ApEinfo_graphicformat="arrow_data {{0 0.5 0 1 2 0 0 -1 0
                     -0.5} {} 0} width 5 offset 0"
     misc_feature    498..517
                     /locus_tag="rev guide 2"
                     /label="rev guide 2"
                     /ApEinfo_label="rev guide 2"
                     /ApEinfo_fwdcolor="#00ff00"
                     /ApEinfo_revcolor="green"
                     /ApEinfo_graphicformat="arrow_data {{0 0.5 0 1 2 0 0 -1 0
                     -0.5} {} 0} width 5 offset 0"
     misc_feature    518..538
                     /locus_tag="rest of 5'UTR"
                     /label="rest of 5'UTR"
                     /ApEinfo_label="rest of 5'UTR"
                     /ApEinfo_fwdcolor="#ff0000"
                     /ApEinfo_revcolor="green"
                     /ApEinfo_graphicformat="arrow_data {{0 0.5 0 1 2 0 0 -1 0
                     -0.5} {} 0} width 5 offset 0"
     misc_feature    539..1255
                     /locus_tag="GFP"
                     /label="GFP"
                     /ApEinfo_label="GFP"
                     /ApEinfo_fwdcolor="#00ff00"
                     /ApEinfo_revcolor="green"
                     /ApEinfo_graphicformat="arrow_data {{0 0.5 0 1 2 0 0 -1 0
                     -0.5} {} 0} width 5 offset 0"
     misc_feature    1256..1270
                     /locus_tag="linker"
                     /label="linker"
                     /ApEinfo_label="linker"
                     /ApEinfo_fwdcolor="#800000"
                     /ApEinfo_revcolor="green"
                     /ApEinfo_graphicformat="arrow_data {{0 0.5 0 1 2 0 0 -1 0
                     -0.5} {} 0} width 5 offset 0"
     misc_feature    1271..1444
                     /locus_tag="rest of exon and intron"
                     /label="rest of exon and intron"
                     /ApEinfo_label="rest of exon and intron"
                     /ApEinfo_fwdcolor="#ff80ff"
                     /ApEinfo_revcolor="green"
                     /ApEinfo_graphicformat="arrow_data {{0 0.5 0 1 2 0 0 -1 0
                     -0.5} {} 0} width 5 offset 0"
ORIGIN
        1 ccggttcaga caggataaag aggaacgcag aatgttagac aacacccgct tacgcatagc
       61 tattcagaaa tcaggccgtt taagcgatga ttcacgagaa ttgctggccc gctgcggcat
      121 aaaaattaat ttacacactc agcgctgatg aatcccctaa tgattttggt aaaaatcatt
      181 aagttaaggt ggacacacat cttgtcatat gattaaatgg tttcgcgaaa aatcaataat
      241 cagacaacaa gatgtgcgaa ctcgatattt tacacgactc tctttaccaa ttctgccccg
      301 aattacactt aaaacgactc aacagcttaa cgttggcttg ccacgcatta cttgactgta
      361 aaactctcac tcttaccgaa cttggccgta acctgccaac caaagcgaga acaaaacata
      421 acatcaaacg aatcgaccga ttgttaggta atcgtcacct ccacaaagag cgactcgctg
      481 tatcgctcga gggatccGGG GTTTTCTTGG GGATCGATTT GTGTCTTGAT AGTTCGCCAT
      541 GGTGAGCAAG GGCGAGGAGC TGTTCACCGG GGTGGTGCCC ATCCTGGTCG AGCTGGACGG
      601 CGACGTAAAC GGCCACAAGT TCAGCGTGTC CGGCGAGGGC GAGGGCGATG CCACCTACGG
      661 CAAGCTGACC CTGAAGTTCA TCTGCACCAC CGGCAAGCTG CCCGTGCCCT GGCCCACCCT
      721 CGTGACCACC CTGACCTACG GCGTGCAGTG CTTCAGCCGC TACCCCGACC ACATGAAGCA
      781 GCACGACTTC TTCAAGTCCG CCATGCCCGA AGGCTACGTC CAGGAGCGCA CCATCTTCTT
      841 CAAGGACGAC GGCAACTACA AGACCCGCGC CGAGGTGAAG TTCGAGGGCG ACACCCTGGT
      901 GAACCGCATC GAGCTGAAGG GCATCGACTT CAAGGAGGAC GGCAACATCC TGGGGCACAA
      961 GCTGGAGTAC AACTACAACA GCCACAACGT CTATATCATG GCCGACAAGC AGAAGAACGG
     1021 CATCAAGGTG AACTTCAAGA TCCGCCACAA CATCGAGGAC GGCAGCGTGC AGCTCGCCGA
     1081 CCACTACCAG CAGAACACCC CCATCGGCGA CGGCCCCGTG CTGCTGCCCG ACAACCACTA
     1141 CCTGAGCACC CAGTCCGCCC TGAGCAAAGA CCCCAACGAG AAGCGCGATC ACATGGTCCT
     1201 GCTGGAGTTC GTGACCGCCG CCGGGATCAC TCTCGGCATG GACGAGCTGT ACAAGgcggc
     1261 cgcgccactg GATGACGATA TCGCTGCGCT GGTCGTCGAC AACGGCTCCG GCATGTGCAA
     1321 AGCCGGCTTC GCGGGCGACG ATGCTCCCCG GGCTGTATTC CCCTCCATCG TGGGCCGCCC
     1381 TAGGCACCAG GTAAGTGACC TGTTACTTTG GGAGTGGCAA GCCTCGAGGT GACTATAGCC
     1441 TTCTgcggcc gcgccactgg aattctcgag tcggggaaat gtgcgcggaa cccctatttg
     1501 tttatttttc taaatacatt caaatatgta tccgctcatg agacaataac cctgataaat
     1561 gcttcaataa tattgaaaaa ggaagagtat gagtattcaa catttccgtg tcgcccttat
     1621 tccctttttt gcggcatttt gccttcctgt ttttgctcac ccagaaacgc tggtgaaagt
     1681 aaaagatgct gaagatcagt tgggtgcacg agtgggttac atcgaactgg atctcaacag
     1741 cggtaagatc cttgagagtt ttcgccccga agaacgtttt ccaatgatga gcacttttaa
     1801 agttctgcta tgtggcgcgg tattatcccg tattgacgcc gggcaagagc aactcggtcg
     1861 ccgcatacac tattctcaga atgacttggt tgagtactca ccagtcacag aaaagcatct
     1921 tacggatggc atgacagtaa gagaattatg cagtgctgcc ataaccatga gtgataacac
     1981 tgcggccaac ttacttctga caacgatcgg aggaccgaag gagctaaccg cttttttgca
     2041 caacatgggg gatcatgtaa ctcgccttga tcgttgggaa ccggagctga atgaagccat
     2101 accaaacgac gagcgtgaca ccacgatgcc tgtagcaatg gcaacaacgt tgcgcaaact
     2161 attaactggc gaactactta ctctagcttc ccggcaacaa ttaatagact ggatggaggc
     2221 ggataaagtt gcaggaccac ttctgcgctc ggcccttccg gctggctggt ttattgctga
     2281 taaatctgga gccggtgagc gtgggtctcg cggtatcatt gcagcactgg ggccagatgg
     2341 taagccctcc cgtatcgtag ttatctacac gacggggagt caggcaacta tggatgaacg
     2401 aaatagacag atcgctgaga taggtgcctc actgattaag cattggtaac tgtcagacca
     2461 agtttactca tatatacttt agattgattt aaaacttcat ttttaattta aaaggatcta
     2521 ggtgaagatc ctttttgata atctcatgac caaaatccct taacgtgagt tttcgttcca
     2581 ctgagcgtca gaccccgtag aaaagatcaa aggatcttct tgagatcctt tttttctgcg
     2641 cgtaatctgc tgcttgcaaa caaaaaaacc accgctacca gcggtggttt gtttgccgga
     2701 tcaagagcta ccaactcttt ttccgaaggt aactggcttc agcagagcgc agataccaaa
     2761 tactgttctt ctagtgtagc cgtagttagg ccaccacttc aagaactctg tagcaccgcc
     2821 tacatacctc gctctgctaa tcctgttacc agtggctgct gccagtggcg ataagtcgtg
     2881 tcttaccggg ttggactcaa gacgatagtt accggataag gcgcagcggt cgggctgaac
     2941 ggggggttcg tgcacacagc ccagcttgga gcgaacgacc tacaccgaac tgagatacct
     3001 acagcgtgag ctatgagaaa gcgccacgct tcccgaaggg agaaaggcgg acaggtatcc
     3061 ggtaagcggc agggtcggaa caggagagcg cacgagggag cttccagggg gaaacgcctg
     3121 gtatctttat agtcctgtcg ggtttcgcca cctctgactt gagcgtcgat ttttgtgatg
     3181 ctcgtcaggg gggcggagcc tatggaaaaa cgccagcaat gcggcctttt tacggttcct
     3241 ggccttttgc tggccttttg ctcacatgtt ctttcctgcg ttatcccctg attctgtgga
     3301 taaccgtatt accgcctttg agtgagctga taccgctcgc cgcagccgaa cgaccgagcg
     3361 cagcgagtca gtgagcgagg aagcggaaga gcgcccaata cgcaaaccgc ctctccccgc
     3421 gcgttggccg attcattaat gcag   
//
