# Supplementary material for: Microtubule-binding protein MAP1B regulates interstitial axon branching of cortical neurons via the tubulin tyrosination cycle
Source: EMBO J. 2024 Feb 22;43(7):5. doi: 10.1038/s44318-024-00050-3 (PMC10987652; doi:10.1038/s44318-024-00050-3)
Supplement: Supplementary file 11 — EV Figures Source Data [file 44318_2024_50_MOESM11_ESM.zip › EV Figures-source files/FigureEV3-source files/FigureEV3.xlsx]

## Sheet: FigEV3E
	note: these data compare control neurons from figure 2E with MAP1B-phosphomimetic group from Figure 3

## Sheet: FigEV3F
		647-total MAP1B
		555-pThr-MAP1B
L-mouse1-MAP1B			intensity	angle	length			L-mouse4-MAP1B			intensity	angle	length			R-mouse2-MAP1B			intensity	angle	length			R-mouse3-MAP1B			intensity	angle	length							L4	L5
Layer4	647	1	31.338	-57.161	47.966			Layer4	647	1	56.207	75.964	58.918			Layer4	647	1	23.231	-33.453	59.944			Layer4	647	1	77.016	-110.746	63.032						mouse1	0.705994	0.767898
	DAPI	2	34.032	-57.161	47.966				DAPI	2	40.537	75.964	58.918				DAPI	2	10.364	-33.453	59.944				DAPI	2	44.124	-110.746	63.032						mouse2	0.713689	0.756864
	555	3	18.879	-57.161	47.966	0.602432			555	3	39.156	75.964	58.918	0.696639			555	3	7.784	-33.453	59.944	0.33507			555	3	33.922	-110.746	63.032	0.440454					mouse3	0.466934	0.604856
Layer5	647	4	47.669	-57.161	47.966			Layer5	647	4	66.081	75.964	58.918			Layer5	647	4	27.759	-33.453	59.944			Layer5	647	4	82.299	-110.746	63.032						mouse4	0.563525	0.619057
	DAPI	5	19.712	-57.161	47.966				DAPI	5	26.355	75.964	58.918				DAPI	5	4.87	-33.453	59.944				DAPI	5	45.617	-110.746	63.032
	555	6	28.701	-57.161	47.966	0.602089			555	6	47.082	75.964	58.918	0.712489			555	6	17.339	-33.453	59.944	0.624626			555	6	40.112	-110.746	63.032	0.487394
Layer4	647	1	41.7	-75.379	63.686			Layer4	647	7	52.059	75.964	58.918			Layer4	647	7	17.884	-33.69	45.082			Layer4	647	1	77.4	-100.491	49.047
	DAPI	2	38.903	-75.379	63.686				DAPI	8	39.14	75.964	58.918				DAPI	8	2.085	-33.69	45.082				DAPI	2	44.974	-100.491	49.047
	555	3	32.168	-75.379	63.686	0.771415			555	9	35.281	75.964	58.918	0.677712			555	9	5.543	-33.69	45.082	0.309942			555	3	48.825	-100.491	49.047	0.630814
Layer5	647	4	58.93	-75.379	63.686			Layer5	647	10	59.899	75.964	58.918			Layer5	647	10	37.434	-33.69	45.082			Layer5	647	4	87.178	-100.491	49.047
	DAPI	5	21.729	-75.379	63.686				DAPI	11	23.902	75.964	58.918				DAPI	11	2.143	-33.69	45.082				DAPI	5	35.264	-100.491	49.047
	555	6	44.653	-75.379	63.686	0.75773			555	12	44.143	75.964	58.918	0.736957			555	12	20.457	-33.69	45.082	0.546482			555	6	57.387	-100.491	49.047	0.658274
Layer4	647	7	37.341	-75.379	63.686			Layer4	647	13	49.306	69.444	61.045			Layer4	647	1	31.345	-62.199	55.53			Layer4	647	7	88.353	-100.491	49.047
	DAPI	8	42.965	-75.379	63.686				DAPI	14	41.426	69.444	61.045				DAPI	2	32.682	-62.199	55.53				DAPI	8	37.611	-100.491	49.047
	555	9	31.586	-75.379	63.686	0.84588			555	15	33.491	69.444	61.045	0.679248			555	3	22.237	-62.199	55.53	0.709427			555	9	54.524	-100.491	49.047	0.617115
Layer5	647	10	64.34	-75.379	63.686			Layer5	647	16	57.539	69.444	61.045			Layer5	647	4	53.66	-62.199	55.53			Layer5	647	10	91.162	-100.491	49.047
	DAPI	11	19.606	-75.379	63.686				DAPI	17	21.262	69.444	61.045				DAPI	5	18.365	-62.199	55.53				DAPI	11	32.029	-100.491	49.047
	555	12	54.363	-75.379	63.686	0.844933			555	18	41.713	69.444	61.045	0.724952			555	6	31.75	-62.199	55.53	0.591688			555	12	62.008	-100.491	49.047	0.680196
Layer4	647	1	19.128	-44.37	57.471			Layer4	647	1	39.784	-57.995	42.127			Layer4	647	1	19.045	-47.231	48.664			Layer4	647	1	47.295	-106.22	51.157
	DAPI	2	6.267	-44.37	57.471				DAPI	2	34.97	-57.995	42.127				DAPI	2	3.072	-47.231	48.664				DAPI	2	8.041	-106.22	51.157
	555	3	12.12	-44.37	57.471	0.633626			555	3	30.163	-57.995	42.127	0.758169			555	3	6.996	-47.231	48.664	0.367341			555	3	25.826	-106.22	51.157	0.546062
Layer5	647	4	19.331	-44.37	57.471			Layer5	647	4	51.394	-57.995	42.127			Layer5	647	4	36.065	-47.231	48.664			Layer5	647	4	41.736	-106.22	51.157
	DAPI	5	2.925	-44.37	57.471				DAPI	5	25.118	-57.995	42.127				DAPI	5	2.617	-47.231	48.664				DAPI	5	11.586	-106.22	51.157
	555	6	17.15	-44.37	57.471	0.887176			555	6	39.412	-57.995	42.127	0.76686			555	6	20.615	-47.231	48.664	0.571607			555	6	29.393	-106.22	51.157	0.70426
Layer4	647	1	20.7	-51.892	57.886			Layer4	647	7	38.57	-57.995	42.127			Layer4	647	1	19.235	-90	58.945			Layer4	647	1	35.255	-108.435	48.012
	DAPI	2	7.266	-51.892	57.886				DAPI	8	37.229	-57.995	42.127				DAPI	2	11.728	-90	58.945				DAPI	2	11.45	-108.435	48.012
	555	3	14.006	-51.892	57.886	0.676618			555	9	29.185	-57.995	42.127	0.756676			555	3	11.789	-90	58.945	0.612893			555	3	20.56	-108.435	48.012	0.58318
Layer5	647	4	34.032	-51.892	57.886			Layer5	647	10	52.294	-57.995	42.127			Layer5	647	4	20.924	-90	58.945			Layer5	647	4	47.457	-108.435	48.012
	DAPI	5	2.429	-51.892	57.886				DAPI	11	22.576	-57.995	42.127				DAPI	5	4.55	-90	58.945				DAPI	5	9.316	-108.435	48.012
	555	6	25.441	-51.892	57.886	0.747561			555	12	44.087	-57.995	42.127	0.84306			555	6	14.435	-90	58.945	0.689878			555	6	26.821	-108.435	48.012	0.565164
