# Supplementary material for: Microtubule-binding protein MAP1B regulates interstitial axon branching of cortical neurons via the tubulin tyrosination cycle
Source: EMBO J. 2024 Feb 22;43(7):5. doi: 10.1038/s44318-024-00050-3 (PMC10987652; doi:10.1038/s44318-024-00050-3)
Supplement: Supplementary file 11 — EV Figures Source Data [file 44318_2024_50_MOESM11_ESM.zip › EV Figures-source files/FigureEV3-source files/pMini-Cterm-Map1B-donor.ape]

LOCUS       pMiniT_C_term_GF        3975 bp    DNA        circular     12-DEC-2023
DEFINITION  .
ACCESSION   
VERSION     
SOURCE      .
  ORGANISM  .
COMMENT     
COMMENT     ApEinfo:methylated:1
FEATURES             Location/Qualifiers
     misc_feature    444..497
                     /locus_tag="common1"
                     /label="common1"
                     /ApEinfo_label="common1"
                     /ApEinfo_fwdcolor="cyan"
                     /ApEinfo_revcolor="green"
                     /ApEinfo_graphicformat="arrow_data {{0 0.5 0 1 2 0 0 -1 0
                     -0.5} {} 0} width 5 offset 0"
     misc_feature    1968..1990
                     /locus_tag="Guide Tail"
                     /label="Guide Tail"
                     /ApEinfo_label="Guide Tail"
                     /ApEinfo_fwdcolor="cyan"
                     /ApEinfo_revcolor="green"
                     /ApEinfo_graphicformat="arrow_data {{0 0.5 0 1 2 0 0 -1 0
                     -0.5} {} 0} width 5 offset 0"
     misc_feature    1991..1996
                     /locus_tag="EcoRI"
                     /label="EcoRI"
                     /ApEinfo_label="EcoRI"
                     /ApEinfo_fwdcolor="#cd0532"
                     /ApEinfo_revcolor="green"
                     /ApEinfo_graphicformat="arrow_data {{0 0.5 0 1 2 0 0 -1 0
                     -0.5} {} 0} width 5 offset 0"
     misc_feature    747..899
                     /locus_tag="Exon"
                     /label="Exon"
                     /ApEinfo_label="Exon"
                     /ApEinfo_fwdcolor="cyan"
                     /ApEinfo_revcolor="green"
                     /ApEinfo_graphicformat="arrow_data {{0 0.5 0 1 2 0 0 -1 0
                     -0.5} {} 0} width 5 offset 0"
     misc_feature    900..914
                     /locus_tag="linker"
                     /label="linker"
                     /ApEinfo_label="linker"
                     /ApEinfo_fwdcolor="#0080c0"
                     /ApEinfo_revcolor="green"
                     /ApEinfo_graphicformat="arrow_data {{0 0.5 0 1 2 0 0 -1 0
                     -0.5} {} 0} width 5 offset 0"
     CDS             915..1634
                     /locus_tag="EGFP"
                     /label="EGFP"
                     /ApEinfo_label="EGFP"
                     /ApEinfo_fwdcolor="#17ff5a"
                     /ApEinfo_revcolor="green"
                     /ApEinfo_graphicformat="arrow_data {{0 1 2 0 0 -1} {} 0}
                     width 5 offset 0"
     misc_feature    1635..1967
                     /locus_tag="Intron"
                     /label="Intron"
                     /ApEinfo_label="Intron"
                     /ApEinfo_fwdcolor="#ea15e4"
                     /ApEinfo_revcolor="green"
                     /ApEinfo_graphicformat="arrow_data {{0 0.5 0 1 2 0 0 -1 0
                     -0.5} {} 0} width 5 offset 0"
     misc_feature    527..746
                     /locus_tag="Intron(1)"
                     /label="Intron(1)"
                     /ApEinfo_label="Intron"
                     /ApEinfo_fwdcolor="#f50aea"
                     /ApEinfo_revcolor="green"
                     /ApEinfo_graphicformat="arrow_data {{0 0.5 0 1 2 0 0 -1 0
                     -0.5} {} 0} width 5 offset 0"
     misc_feature    504..526
                     /locus_tag="Front Guide"
                     /label="Front Guide"
                     /ApEinfo_label="Front Guide"
                     /ApEinfo_fwdcolor="cyan"
                     /ApEinfo_revcolor="green"
                     /ApEinfo_graphicformat="arrow_data {{0 0.5 0 1 2 0 0 -1 0
                     -0.5} {} 0} width 5 offset 0"
     misc_feature    2121..2979
                     /locus_tag="amp-resistance"
                     /label="amp-resistance"
                     /ApEinfo_label="amp-resistance"
                     /ApEinfo_fwdcolor="cyan"
                     /ApEinfo_revcolor="green"
                     /ApEinfo_graphicformat="arrow_data {{0 0.5 0 1 2 0 0 -1 0
                     -0.5} {} 0} width 5 offset 0"
     misc_feature    3118..3770
                     /locus_tag="repl.origin"
                     /label="repl.origin"
                     /ApEinfo_label="repl.origin"
                     /ApEinfo_fwdcolor="#80ff80"
                     /ApEinfo_revcolor="green"
                     /ApEinfo_graphicformat="arrow_data {{0 0.5 0 1 2 0 0 -1 0
                     -0.5} {} 0} width 5 offset 0"
ORIGIN
        1 ccggttcaga caggataaag aggaacgcag aatgttagac aacacccgct tacgcatagc
       61 tattcagaaa tcaggccgtt taagcgatga ttcacgagaa ttgctggccc gctgcggcat
      121 aaaaattaat ttacacactc agcgctgatg aatcccctaa tgattttggt aaaaatcatt
      181 aagttaaggt ggacacacat cttgtcatat gattaaatgg tttcgcgaaa aatcaataat
      241 cagacaacaa gatgtgcgaa ctcgatattt tacacgactc tctttaccaa ttctgccccg
      301 aattacactt aaaacgactc aacagcttaa cgttggcttg ccacgcatta cttgactgta
      361 aaactctcac tcttaccgaa cttggccgta acctgccaac caaagcgaga acaaaacata
      421 acatcaaacg aatcgaccga ttgttaggta atcgtcacct ccacaaagag cgactcgctg
      481 tatcgctcga gggatccgag atcccctccc gctgactctc tttccctttt ttttaaatta
      541 aaaaaaaaaa CCTTCTAATT TTTACAGCTT GGTTGTGGTT CTTGGAAAAC ATCAGTTGAA
      601 AACTTCATTG GTATTTTTCT GGTAAAACGG CAtttttttt ccttttATCC CTTTCTGCTA
      661 GTGATCCAAC AGACACCTTG TTCTGTTTTT ACTCTGGCAT CTATCCCTGC TGTCCTTTAA
      721 ATATCTCCTT TTCTCCCCCT CCGTAGGTGA CTCTGATTCC GACACATGAC TCCGAGGTGA
      781 TGAGGGAGTG GTACCAGGAG ACCCACGAGA AGCAGCAGGA CCTCAACATC ATGGTCTTAG
      841 CAAGCAGCAG TACAGTGGTC ATGCAAGACG AGTCCTTCCC CGCATGCAAG ATAGAACTGg
      901 cggccgcgcc actgATGGTG AGCAAGGGCG AGGAGCTGTT CACCGGGGTG GTGCCCATCC
      961 TGGTCGAGCT GGACGGCGAC GTAAACGGCC ACAAGTTCAG CGTGTCCGGC GAGGGCGAGG
     1021 GCGATGCCAC CTACGGCAAG CTGACCCTGA AGTTCATCTG CACCACCGGC AAGCTGCCCG
     1081 TGCCCTGGCC CACCCTCGTG ACCACCCTGA CCTACGGCGT GCAGTGCTTC AGCCGCTACC
     1141 CCGACCACAT GAAGCAGCAC GACTTCTTCA AGTCCGCCAT GCCCGAAGGC TACGTCCAGG
     1201 AGCGCACCAT CTTCTTCAAG GACGACGGCA ACTACAAGAC CCGCGCCGAG GTGAAGTTCG
     1261 AGGGCGACAC CCTGGTGAAC CGCATCGAGC TGAAGGGCAT CGACTTCAAG GAGGACGGCA
     1321 ACATCCTGGG GCACAAGCTG GAGTACAACT ACAACAGCCA CAACGTCTAT ATCATGGCCG
     1381 ACAAGCAGAA GAACGGCATC AAGGTGAACT TCAAGATCCG CCACAACATC GAGGACGGCA
     1441 GCGTGCAGCT CGCCGACCAC TACCAGCAGA ACACCCCCAT CGGCGACGGC CCCGTGCTGC
     1501 TGCCCGACAA CCACTACCTG AGCACCCAGT CCGCCCTGAG CAAAGACCCC AACGAGAAGC
     1561 GCGATCACAT GGTCCTGCTG GAGTTCGTGA CCGCCGCCGG GATCACTCTC GGCATGGACG
     1621 AGCTGTACAA GTAAAGACCG CAGCCGGCCA CACCACAGGA TTTGAACTGT GTTTCCAGAA
     1681 ATTCTTGAAT TTGAAACTAC CTTTTCTAAA ACGTCCATTC ATCCAATTAA GTCACTGAAC
     1741 AGTTATTACC TGCCAGATGC TATACTATGT CATGGTGATG CAAGTCACTG ATAGTTCTCA
     1801 ATTTTTGCTG ACTGCTAAGG GAAGTAACCA TATTCCCACA ATAGATTTCG AGTTACTGCA
     1861 AAATTGCCTA CCCCCGTTCA TCTCTGCTGA ACATTCGGAA GCCATGCACT CACGCACCCA
     1921 ACTGACTTCT GCTAGGTATT GGCATTTATC ATAGAGAGAG AAagagattt tttgggatgt
     1981 cattgaaggg gaattctcga gtcggggaaa tgtgcgcgga acccctattt gtttattttt
     2041 ctaaatacat tcaaatatgt atccgctcat gagacaataa ccctgataaa tgcttcaata
     2101 atattgaaaa aggaagagta tgagtattca acatttccgt gtcgccctta ttcccttttt
     2161 tgcggcattt tgccttcctg tttttgctca cccagaaacg ctggtgaaag taaaagatgc
     2221 tgaagatcag ttgggtgcac gagtgggtta catcgaactg gatctcaaca gcggtaagat
     2281 ccttgagagt tttcgccccg aagaacgttt tccaatgatg agcactttta aagttctgct
     2341 atgtggcgcg gtattatccc gtattgacgc cgggcaagag caactcggtc gccgcataca
     2401 ctattctcag aatgacttgg ttgagtactc accagtcaca gaaaagcatc ttacggatgg
     2461 catgacagta agagaattat gcagtgctgc cataaccatg agtgataaca ctgcggccaa
     2521 cttacttctg acaacgatcg gaggaccgaa ggagctaacc gcttttttgc acaacatggg
     2581 ggatcatgta actcgccttg atcgttggga accggagctg aatgaagcca taccaaacga
     2641 cgagcgtgac accacgatgc ctgtagcaat ggcaacaacg ttgcgcaaac tattaactgg
     2701 cgaactactt actctagctt cccggcaaca attaatagac tggatggagg cggataaagt
     2761 tgcaggacca cttctgcgct cggcccttcc ggctggctgg tttattgctg ataaatctgg
     2821 agccggtgag cgtgggtctc gcggtatcat tgcagcactg gggccagatg gtaagccctc
     2881 ccgtatcgta gttatctaca cgacggggag tcaggcaact atggatgaac gaaatagaca
     2941 gatcgctgag ataggtgcct cactgattaa gcattggtaa ctgtcagacc aagtttactc
     3001 atatatactt tagattgatt taaaacttca tttttaattt aaaaggatct aggtgaagat
     3061 cctttttgat aatctcatga ccaaaatccc ttaacgtgag ttttcgttcc actgagcgtc
     3121 agaccccgta gaaaagatca aaggatcttc ttgagatcct ttttttctgc gcgtaatctg
     3181 ctgcttgcaa acaaaaaaac caccgctacc agcggtggtt tgtttgccgg atcaagagct
     3241 accaactctt tttccgaagg taactggctt cagcagagcg cagataccaa atactgttct
     3301 tctagtgtag ccgtagttag gccaccactt caagaactct gtagcaccgc ctacatacct
     3361 cgctctgcta atcctgttac cagtggctgc tgccagtggc gataagtcgt gtcttaccgg
     3421 gttggactca agacgatagt taccggataa ggcgcagcgg tcgggctgaa cggggggttc
     3481 gtgcacacag cccagcttgg agcgaacgac ctacaccgaa ctgagatacc tacagcgtga
     3541 gctatgagaa agcgccacgc ttcccgaagg gagaaaggcg gacaggtatc cggtaagcgg
     3601 cagggtcgga acaggagagc gcacgaggga gcttccaggg ggaaacgcct ggtatcttta
     3661 tagtcctgtc gggtttcgcc acctctgact tgagcgtcga tttttgtgat gctcgtcagg
     3721 ggggcggagc ctatggaaaa acgccagcaa tgcggccttt ttacggttcc tggccttttg
     3781 ctggcctttt gctcacatgt tctttcctgc gttatcccct gattctgtgg ataaccgtat
     3841 taccgccttt gagtgagctg ataccgctcg ccgcagccga acgaccgagc gcagcgagtc
     3901 agtgagcgag gaagcggaag agcgcccaat acgcaaaccg cctctccccg cgcgttggcc
     3961 gattcattaa tgcag    
//
