# Supplementary material for: Microtubule-binding protein MAP1B regulates interstitial axon branching of cortical neurons via the tubulin tyrosination cycle
Source: EMBO J. 2024 Feb 22;43(7):5. doi: 10.1038/s44318-024-00050-3 (PMC10987652; doi:10.1038/s44318-024-00050-3)
Supplement: Supplementary file 11 — EV Figures Source Data [file 44318_2024_50_MOESM11_ESM.zip › EV Figures-source files/FigureEV1-source files/FigureEV1.xlsx]

## Sheet: FigEV1B
experiment JZ32																									experiment JZ42										additional quantification from JD and RH
mouse1 (CA)					mouse2 (CA)					mouse4 (CA)					mouse7 (control)					mouse8 (control)					mouse1 (CA)					mouse2 (CA)
image	neuron #	primary branches in L4	all branches in L4		image	neuron #	primary branches in L4	all branches in L4		image	neuron #	primary branches in L4	all branches in L4		image	neuron #	primary branches in L4	all branches in L4		image	neuron #	primary branches in L4	all branches in L4		image	neuron #	primary branches in L4	all branches in L4		image	neuron #	primary branches in L4	all branches in L4		mouse	control	control	control	control	CA	CA	CA	CA	CA
slice1	1	1			slice1	1	1			slice2	1	2			slice1	1	2			slice1	1	0			slice1	1	2			slice1	1	3			experiment#	rh663	rh663	rh662	jd184	rh663	rh662	rh662	rh662	jd184
	2	1				2	3				2	3				2	1				2	0			slice2	2	1			slice2	2	3				1	2	3	4	1	2	3	4	5
						3	1				3	4			slice2	3	2				3	1				3	3			slice3	3	1			neuron1	1	2	3	3	5	1	4	4	4
						4	3			slice1	4	3			slice3	4	1				4	0			slice3	4	2								neuron2	3	1	3	2	8	3	3	3	1
						5	2								slice4	5	2				5	3			slice4	5	4								neuron3	3	2	2	3	3	5	4	3	3
					slice2	6	2									6	1			slice2	6	0			slice6	6	2								neuron4	1	0	3		5	4	1	3	5
						7	2														7	1													neuron5	1	1	2		3	2	1	2	3
						8	3														8	0													neuron6	0	1	2		3	4	4	1
					slice3	9	1													slice3	9	1													neuron7	1	0	1		3	2	1	3
						10	0														10	0													neuron8	0	2	2		3	3	3	1
						11	6													slice4	11	0													neuron9	2	1	3		2	5	4	1
					slice4	13	0													slice5	12	0													neuron10	2	0	1		2	2	3	2
						14	2														13	3													neuron11	1	1	3		4	2	3	2
					slice5	15	2													slice6	14	4													neuron12	0		3		5		1	0
						16	2														15	2													neuron13	3		2		3		4	6
						17	1																												neuron14							1
					slice6	18	2
						19	5
						20	6
						21	4
						22	3
					slice7	23	1
						24	5
					slice8	25	3

## Sheet: FigEV1D
	experiment187, adults
	mouse1 R			mouse2 R			mouse3 R			mouse1 L
	layer 4 primary branches	layer 5 primary branches	sum	layer 4 primary branches	layer 5 primary branches	sum	layer 4 primary branches	layer 5 primary branches	sum	layer 4 primary branches	layer 5 primary branches	sum
neuron1	3	7	10	2	10	12	2	7	9	1	7	8
neuron2	4	7(incompl)		3	6(incompl)		0	9	9	0	7	7
neuron3	1	11	12	0	7	7	2	4(incompl)		1	6(incompl)
neuron4	3	8	11						0	1	8	9
neuron5
neuron6

## Sheet: FigEV1H
	number of intersections
	GSK3B KO			double KO		animal#	GSK3B KO	double KO
exp9-mouse1-slice3	12		exp9-mouse5-slice4	6		1	11	8.6
exp9-mouse1-slice4	7		exp9-mouse5-slice1	12		2	10.5	6.66667
exp9-mouse1-slice1	14		exp9-mouse5-slice7	6		3	9.5	8
exp9-mouse2-slice2	10		exp9-mouse5-slice6	11		4		7
exp9-mouse2-slice1	11		exp9-mouse5-slice5	8
exp88=mouse6-slice1	8		exp2-mouse2-slice3	7
exp88=mouse6-slice2	8		exp2-mouse2-slice2	4
exp88=mouse6-slice3	11		exp2-mouse2-slice1	9
exp88=mouse6-slice5	11		exp88-mouse5-slice2	5
			exp88-mouse5-slice1	11
			exp88-mouse7-slice1	7
			exp88-mouse7-slice2	7
