# Supplementary material for: Microtubule-binding protein MAP1B regulates interstitial axon branching of cortical neurons via the tubulin tyrosination cycle
Source: EMBO J. 2024 Feb 22;43(7):5. doi: 10.1038/s44318-024-00050-3 (PMC10987652; doi:10.1038/s44318-024-00050-3)
Supplement: Supplementary file 12 — Appendix Source Data [file 44318_2024_50_MOESM12_ESM.zip]

Archive with 88 entries (83 files):
- Appendix-source files/
- Appendix-source files/.DS_Store
- __MACOSX/Appendix-source files/._.DS_Store
- Appendix-source files/Appendix.xlsx
- __MACOSX/Appendix-source files/._Appendix.xlsx
- Appendix-source files/Figure S10/
- Appendix-source files/Figure S6/
- __MACOSX/Appendix-source files/._Figure S6
- Appendix-source files/Figure S7/
- __MACOSX/Appendix-source files/._Figure S7
- Appendix-source files/Figure S9/
- __MACOSX/Appendix-source files/._Figure S9
- Appendix-source files/Figure S10/S10B-control.tif
- __MACOSX/Appendix-source files/Figure S10/._S10B-control.tif
- Appendix-source files/Figure S10/S10B-Katanin-DN.tif
- __MACOSX/Appendix-source files/Figure S10/._S10B-Katanin-DN.tif
- Appendix-source files/Figure S10/S10B-Katanin.tif
- __MACOSX/Appendix-source files/Figure S10/._S10B-Katanin.tif
- Appendix-source files/Figure S10/.DS_Store
- __MACOSX/Appendix-source files/Figure S10/._.DS_Store
- Appendix-source files/Figure S10/S10A-Katna1 gRNA.tif
- __MACOSX/Appendix-source files/Figure S10/._S10A-Katna1 gRNA.tif
- Appendix-source files/Figure S10/S10A-control.tif
- __MACOSX/Appendix-source files/Figure S10/._S10A-control.tif
- Appendix-source files/Figure S10/S10B-Katanin&TTL.tif
- __MACOSX/Appendix-source files/Figure S10/._S10B-Katanin&TTL.tif
- Appendix-source files/Figure S10/S10B-TTL.tif
- __MACOSX/Appendix-source files/Figure S10/._S10B-TTL.tif
- Appendix-source files/Figure S6/S6B-Acetyl-Tubulin-example.tif
- __MACOSX/Appendix-source files/Figure S6/._S6B-Acetyl-Tubulin-example.tif
- Appendix-source files/Figure S6/.DS_Store
- __MACOSX/Appendix-source files/Figure S6/._.DS_Store
- Appendix-source files/Figure S6/S6B-Detyr-Tubulin-example.tif
- __MACOSX/Appendix-source files/Figure S6/._S6B-Detyr-Tubulin-example.tif
- Appendix-source files/Figure S6/S6B-Tubulin-example.tif
- __MACOSX/Appendix-source files/Figure S6/._S6B-Tubulin-example.tif
- Appendix-source files/Figure S6/S6B-Tyr-Tubulin-example.tif
- __MACOSX/Appendix-source files/Figure S6/._S6B-Tyr-Tubulin-example.tif
- Appendix-source files/Figure S6/S6A-P4-mouse2-DAPI-1.tif
- __MACOSX/Appendix-source files/Figure S6/._S6A-P4-mouse2-DAPI-1.tif
- Appendix-source files/Figure S6/S6B-PolyE-Tubulin-example.tif
- __MACOSX/Appendix-source files/Figure S6/._S6B-PolyE-Tubulin-example.tif
- Appendix-source files/Figure S6/S6A-P4-mouse2-tyr&detyr.tif
- __MACOSX/Appendix-source files/Figure S6/._S6A-P4-mouse2-tyr&detyr.tif
- Appendix-source files/Figure S6/S6D-TauFigure-C2-MAX_P4-TyrT.tif
- __MACOSX/Appendix-source files/Figure S6/._S6D-TauFigure-C2-MAX_P4-TyrT.tif
- Appendix-source files/Figure S6/S6D-TauFigure-C4-MAX_P4-tau.tif
- __MACOSX/Appendix-source files/Figure S6/._S6D-TauFigure-C4-MAX_P4-tau.tif
- Appendix-source files/Figure S6/S6D-TauFigure-C3-MAX_P4-DAPI.tif
- __MACOSX/Appendix-source files/Figure S6/._S6D-TauFigure-C3-MAX_P4-DAPI.tif
- Appendix-source files/Figure S6/S6A-P4-mouse2-detyr-1.tif
- __MACOSX/Appendix-source files/Figure S6/._S6A-P4-mouse2-detyr-1.tif
- Appendix-source files/Figure S6/S6A-P4-mouse2-tyr-1.tif
- __MACOSX/Appendix-source files/Figure S6/._S6A-P4-mouse2-tyr-1.tif
- Appendix-source files/Figure S7/C2-MAX_exp401-P7-L2-Tub647-PolyET555-slice4.tif
- __MACOSX/Appendix-source files/Figure S7/._C2-MAX_exp401-P7-L2-Tub647-PolyET555-slice4.tif
- Appendix-source files/Figure S7/C2-MAX_exp401-P7-L1-AceT647-PolyET555-slice4.tif
- __MACOSX/Appendix-source files/Figure S7/._C2-MAX_exp401-P7-L1-AceT647-PolyET555-slice4.tif
- Appendix-source files/Figure S7/Appendix Figure S7C-SVBP.tif
- Appendix-source files/Figure S7/C2-MAX_exp419-R-mouse3-Tubulin-PolyE-slice3.tif
- __MACOSX/Appendix-source files/Figure S7/._C2-MAX_exp419-R-mouse3-Tubulin-PolyE-slice3.tif
- Appendix-source files/Figure S7/C1-MAX_exp401-P7-L1-AceT647-PolyET555-slice4.tif
- __MACOSX/Appendix-source files/Figure S7/._C1-MAX_exp401-P7-L1-AceT647-PolyET555-slice4.tif
- Appendix-source files/Figure S7/C1-MAX_exp401-P7-L2-Tub647-PolyET555-slice4.tif
- __MACOSX/Appendix-source files/Figure S7/._C1-MAX_exp401-P7-L2-Tub647-PolyET555-slice4.tif
- Appendix-source files/Figure S7/C4-MAX_exp419-R-mouse3-Tubulin-PolyE-slice3.tif
- __MACOSX/Appendix-source files/Figure S7/._C4-MAX_exp419-R-mouse3-Tubulin-PolyE-slice3.tif
- Appendix-source files/Figure S7/C4-MAX_exp401-P7-L2-Tub647-PolyET555-slice4.tif
- __MACOSX/Appendix-source files/Figure S7/._C4-MAX_exp401-P7-L2-Tub647-PolyET555-slice4.tif
- Appendix-source files/Figure S7/C1-MAX_exp419-R-mouse3-Tubulin-PolyE-slice3.tif
- __MACOSX/Appendix-source files/Figure S7/._C1-MAX_exp419-R-mouse3-Tubulin-PolyE-slice3.tif
- Appendix-source files/Figure S7/C4-MAX_exp401-P7-L1-AceT647-PolyET555-slice4.tif
- __MACOSX/Appendix-source files/Figure S7/._C4-MAX_exp401-P7-L1-AceT647-PolyET555-slice4.tif
- Appendix-source files/Figure S7/Appendix Figure S7C-control.tif
- Appendix-source files/Figure S9/MAP1B+TTL-DN-inset-FLAG-1.tif
- __MACOSX/Appendix-source files/Figure S9/._MAP1B+TTL-DN-inset-FLAG-1.tif
- Appendix-source files/Figure S9/.DS_Store
- __MACOSX/Appendix-source files/Figure S9/._.DS_Store
- Appendix-source files/Figure S9/MAP1B+TTL-inset-FLAG-1.tif
- __MACOSX/Appendix-source files/Figure S9/._MAP1B+TTL-inset-FLAG-1.tif
- Appendix-source files/Figure S9/MAP1B+TTL-inset-GFP-1.tif
- __MACOSX/Appendix-source files/Figure S9/._MAP1B+TTL-inset-GFP-1.tif
- Appendix-source files/Figure S9/MAP1B+TTL-DN-inset-GFP-1.tif
- __MACOSX/Appendix-source files/Figure S9/._MAP1B+TTL-DN-inset-GFP-1.tif
- Appendix-source files/Figure S9/MAP1B+TTL-DN-merge.tif
- __MACOSX/Appendix-source files/Figure S9/._MAP1B+TTL-DN-merge.tif
- Appendix-source files/Figure S9/MAP1B+TTL-merge.tif
- __MACOSX/Appendix-source files/Figure S9/._MAP1B+TTL-merge.tif
