# Supplementary material for: Microtubule-binding protein MAP1B regulates interstitial axon branching of cortical neurons via the tubulin tyrosination cycle
Source: EMBO J. 2024 Feb 22;43(7):5. doi: 10.1038/s44318-024-00050-3 (PMC10987652; doi:10.1038/s44318-024-00050-3)
Supplement: Supplementary file 12 — Appendix Source Data [file 44318_2024_50_MOESM12_ESM.zip › Appendix-source files/Appendix.xlsx]

## Sheet: FigureS6
	PANEL A
	647-tyrT								647-tyrT								647-tyrT
	555-detyrR								555-detyrR								555-detyrR														total T - 647												Ac-647
																									L4	L5					PolyE - 488												polyE-488
P4-mouse1			intensity	angle	length	np/phospho		P4-mouse2			intensity	angle	length	np/phospho		P4-mouse3			intensity	angle	length	np/phospho		mouse1	0.237422	0.302102				Layer 4	488	1	10.33	-136.432	70.752		1.25644		layer4	layer5		Layer 4	488	1	23.923	-136.469	68.984
Layer4	647	1	10.482	-133.668	76.055		2.6493	Layer4	647	1	21.033	-133.919	46.867		1.29054	Layer4	647	1	6.406	-45	54.816		2.50968	mouse2	0.280856	0.394676					647	2	22.661	-136.432	70.752	0.455849	1.25255		0.455849	0.457265			647	2	62.276	-136.469	68.984
	DAPI	2	9.244	-133.668	76.055		2.05225		DAPI	2	43.075	-133.919	46.867		1.04974		DAPI	2	8.365	-45	54.816		1.79613	mouse3	0.326056	0.412315				Layer 5	488	3	12.979	-136.432	70.752				0.529047	0.5027		Layer 5	488	3	29.247	-136.469	68.984	1.22255	0.384145
	555	3	48.841	-133.668	76.055	0.214615			555	3	68.773	-133.919	46.867	0.305832			555	3	18.904	-45	54.816	0.33887									647	4	28.384	-136.432	70.752	0.457265			0.478034	0.49963			647	4	72.13	-136.469	68.984	1.15823	0.405476
Layer5	647	4	27.77	-133.668	76.055			Layer5	647	4	27.144	-133.919	46.867			Layer5	647	4	16.077	-45	54.816									Layer 4	488	5	13.223	-136.432	70.752		0.985707		0.927675	0.732382		Layer 4	488	5	20.077	-43.531	68.984
	DAPI	5	8.848	-133.668	76.055				DAPI	5	26.436	-133.919	46.867				DAPI	5	5.674	-45	54.816										647	6	24.994	-136.432	70.752	0.529047	1.03737		0.822713	0.780505			647	6	41.285	-43.531	68.984
	555	6	100.234	-133.668	76.055	0.277052			555	6	72.194	-133.919	46.867	0.375987			555	6	33.954	-45	54.816	0.473494								Layer 5	488	7	13.034	-136.432	70.752				0.820881	0.727123		Layer 5	488	7	29.747	-43.531	68.984	1.48165	0.486303
Layer4	647	1	8.64	-126.055	60.413		2.93704	Layer4	647	7	19.714	-135	43.764		1.46601	Layer4	647	7	5.473	-45	54.816		2.92947								647	8	25.928	-136.432	70.752	0.5027			0.728121	0.733898			647	8	51.894	-43.531	68.984	1.25697	0.573226
	DAPI	2	9.796	-126.055	60.413		2.12749		DAPI	8	36.769	-135	43.764		1.15355		DAPI	8	7.151	-45	54.816		2.34052							Layer 4	488	9	7.693	-136.432	70.752		1.75601					Layer 4	488	9	23.223	-54.246	77.036
	555	3	48.586	-126.055	60.413	0.177829			555	9	65.204	-135	43.764	0.302343			555	9	14.66	-45	54.816	0.373329									647	10	16.093	-136.432	70.752	0.478034	1.68011						647	10	44.792	-54.246	77.036
Layer5	647	4	25.376	-126.055	60.413			Layer5	647	10	28.901	-135	43.764			Layer5	647	10	16.033	-45	54.816									Layer 5	488	11	13.509	-136.432	70.752							Layer 5	488	11	26.754	-54.246	77.036	1.15205	0.518463
	DAPI	5	8.849	-126.055	60.413				DAPI	11	23.676	-135	43.764				DAPI	11	4.615	-45	54.816										647	12	27.038	-136.432	70.752	0.49963							647	12	48.003	-54.246	77.036	1.07169	0.55734
	555	6	103.366	-126.055	60.413	0.245497			555	12	75.216	-135	43.764	0.38424			555	12	34.312	-45	54.816	0.467271								Layer 4	488	1	32.682	-46.79	56.612		1.10975					Layer 4	488	13	20.862	-22.276	112.148
Layer4	647	1	9.144	-37.694	52.145		2.61494	Layer4	647	13	16.345	-43.919	46.867		1.5149	Layer4	647	13	37.14	-42.769	68.129		1.42106								647	2	35.23	-46.79	56.612	0.927675	1.40568						647	14	35.94	-22.276	112.148
	DAPI	2	15.421	-37.694	52.145		1.93648		DAPI	14	33.703	-43.919	46.867		1.12283		DAPI	14	64.74	-42.769	68.129		1.1391							Layer 5	488	3	36.269	-46.79	56.612							Layer 5	488	15	24.433	-22.276	112.148	1.17117	0.580467
	555	3	36.006	-37.694	52.145	0.253958			555	15	48.565	-43.919	46.867	0.336559			555	15	118.719	-42.769	68.129	0.31284									647	4	49.522	-46.79	56.612	0.732382							647	16	40.583	-22.276	112.148	1.12919	0.60205
Layer5	647	4	23.911	-37.694	52.145			Layer5	647	16	24.761	-43.919	46.867			Layer5	647	16	52.778	-42.769	68.129									Layer 4	488	5	25.848	-46.79	56.612		1.59417					Layer 4	488	17	23.79	-34.287	99.879
	DAPI	5	13.524	-37.694	52.145				DAPI	17	22.385	-43.919	46.867				DAPI	17	29.377	-42.769	68.129										647	6	31.418	-46.79	56.612	0.822713	1.68037						647	18	38.802	-34.287	99.879
	555	6	69.725	-37.694	52.145	0.342933			555	18	54.53	-43.919	46.867	0.45408			555	18	135.233	-42.769	68.129	0.390275								Layer 5	488	7	41.206	-46.79	56.612							Layer 5	488	19	26.04	-34.287	99.879	1.09458	0.613113
Layer4	647	7	10.122	-51.189	55.359		2.42116	Layer4	647	1	6.607	-37.569	61.521		1.83003	Layer4	647	19	35.449	-49.268	59.401		1.50963								647	8	52.794	-46.79	56.612	0.780505							647	20	42.237	-34.287	99.879	1.08853	0.616521
	DAPI	8	13.122	-51.189	55.359		2.01797		DAPI	2	33.161	-37.569	61.521		1.22153		DAPI	20	61.259	-49.268	59.401		1.16588							Layer 4	488	9	40.861	-48.621	69.986		1.0569					Layer 4	488	1	33.616	-124.019	60.341
	555	9	36.336	-51.189	55.359	0.278567			555	3	25.03	-37.569	61.521	0.263963			555	21	117.063	-49.268	59.401	0.30282									647	10	49.777	-48.621	69.986	0.820881	1.19318						647	2	44.625	-124.019	60.341
Layer5	647	10	24.507	-51.189	55.359			Layer5	647	4	12.091	-37.569	61.521			Layer5	647	22	53.515	-49.268	59.401									Layer 5	488	11	43.186	-48.621	69.986							Layer 5	488	3	38.21	-124.019	60.341	1.13666	0.7533
	DAPI	11	13.212	-51.189	55.359				DAPI	5	11.68	-37.569	61.521				DAPI	23	33.466	-49.268	59.401										647	12	59.393	-48.621	69.986	0.727123							647	4	50.424	-124.019	60.341	1.12995	0.757774
	555	12	73.325	-51.189	55.359	0.334224			555	6	30.575	-37.569	61.521	0.395454			555	24	136.481	-49.268	59.401	0.392106								Layer 4	488	13	31.982	-48.621	69.986		1.33216					Layer 4	488	5	30.652	-131.468	71.75
Layer4	647	1	5.521	-39.289	71.083		1.75113	Layer4	647	7	4.8	-37.569	61.521		2.75208	Layer4	647	1	18.49	-40.601	57.638		1.43559								647	14	43.924	-48.621	69.986	0.728121	1.32167						647	6	46.483	-131.468	71.75
	DAPI	2	20.858	-39.289	71.083		1.40217		DAPI	8	29.385	-37.569	61.521		1.48028		DAPI	2	37.881	-40.601	57.638		1.28284							Layer 5	488	15	42.605	-48.621	69.986							Layer 5	488	7	40.794	-131.468	71.75	1.33088	0.659424
	555	3	20.954	-39.289	71.083	0.263482			555	9	24.542	-37.569	61.521	0.195583			555	3	61.14	-40.601	57.638	0.302421									647	16	58.053	-48.621	69.986	0.733898							647	8	61.015	-131.468	71.75	1.31263	0.66859
Layer5	647	4	9.668	-39.289	71.083			Layer5	647	10	13.21	-37.569	61.521			Layer5	647	4	26.544	-40.601	57.638																					Layer 4	488	9	20.167	-147.724	84.294
	DAPI	5	14.889	-39.289	71.083				DAPI	11	11.902	-37.569	61.521				DAPI	5	22.199	-40.601	57.638																						647	10	40.49	-147.724	84.294
	555	6	29.381	-39.289	71.083	0.329056			555	12	36.329	-37.569	61.521	0.363621			555	6	78.433	-40.601	57.638	0.338429																				Layer 5	488	11	31.142	-147.724	84.294	1.54421	0.498074
Layer4	647	7	3.104	-48.094	65.521		2.73615	Layer4	647							Layer4	647																										647	12	59	-147.724	84.294	1.45715	0.527831
	DAPI	8	16.414	-48.094	65.521		2.27571		DAPI								DAPI																									Layer 4	488	13	19.781	-149.931	82.352
	555	9	13.148	-48.094	65.521	0.236082			555								555																										647	14	42.359	-149.931	82.352
Layer5	647	10	8.493	-48.094	65.521			Layer5	647							Layer5	647																									Layer 5	488	15	32.177	-149.931	82.352	1.62666	0.466985
	DAPI	11	15.487	-48.094	65.521				DAPI								DAPI																										647	16	60.989	-149.931	82.352	1.43981	0.527587
	555	12	29.921	-48.094	65.521	0.283847			555								555
		SAMPLE TRACE
	distance	Tubulin	PolyE	Acet-T	Tyr-T	detyr-T	DAPI		distance	Tubulin	PolyE	Acet-T	Tyr-T	detyr-T	DAPI
	0	0.998093	0.619446	0.645319	0.909584	1.09354	1.39627		0	1.29752	0.80528	0.838914	1.18246	1.4216	1.39627
	5.00139	0.91603	0.696305	0.762732	0.896872	1.01324	1.59952		5.00139	1.19084	0.905197	0.991551	1.16593	1.31721	1.59952
	15.0041	0.895382	0.694821	0.781168	0.732975	0.950009	1.62275		15.0041	1.164	0.903267	1.01552	0.952867	1.23501	1.62275
	25.0068	1.08287	0.725176	0.782645	0.78999	1.01116	1.95352		25.0068	1.40774	0.942729	1.01744	1.02699	1.31451	1.95352
	35.0095	1.07037	0.791717	0.8566	0.793391	0.951011	1.4563		35.0095	1.39148	1.02923	1.11358	1.03141	1.23631	1.4563
	45.0122	0.927914	0.819908	0.838573	0.768667	0.97222	1.40983		45.0122	1.20629	1.06588	1.09014	0.999267	1.26389	1.40983
	55.015	0.859138	0.925341	0.950698	0.802457	0.93635	1.34852		55.015	1.11688	1.20294	1.23591	1.04319	1.21726	1.34852
	65.0176	0.810705	1.03382	1.03351	0.698524	0.84722	1.61399		65.0176	1.05392	1.34396	1.34356	0.908081	1.10139	1.61399
	75.0204	0.874317	1.08209	1.05675	0.685732	0.815537	1.54569		75.0204	1.13661	1.40671	1.37377	0.891452	1.0602	1.54569
	85.0231	0.833964	1.02445	1.00251	0.826557	0.865221	1.02016		85.0231	1.08415	1.33178	1.30326	1.07452	1.12479	1.02016
	95.0258	0.876352	1.07708	0.998251	0.880636	0.910379	1.14848		95.0258	1.13926	1.4002	1.29773	1.14483	1.18349	1.14848
	105.029	0.915377	1.05743	1.03318	0.99711	0.96795	0.737108		105.029	1.18999	1.37466	1.34314	1.29624	1.25834	0.737108
	115.031	0.931639	0.976031	0.944791	1.17136	1.0351	0.736168		115.031	1.21113	1.26884	1.22823	1.52277	1.34563	0.736168
	125.034	0.950582	1.00513	0.999927	1.1454	1.06496	0.898006		125.034	1.23576	1.30666	1.2999	1.48902	1.38445	0.898006
	135.037	1.07546	0.911103	0.903683	1.22747	1.07147	0.394084		135.037	1.39809	1.18443	1.17479	1.59572	1.39291	0.394084
	145.039	1.03631	1.09822	1.07197	1.21372	1.0599	0.514015		145.039	1.34721	1.42769	1.39356	1.57783	1.37786	0.514015
	155.042	1.10783	1.07437	1.07136	1.08242	0.965813	0.737515		155.042	1.44018	1.39669	1.39277	1.40714	1.25556	0.737515
	165.045	1.09877	1.16941	1.1724	1.12963	1.04443	0.68893		165.045	1.42841	1.52023	1.52412	1.46852	1.35776	0.68893
	175.048	1.14238	1.25109	1.25095	1.24967	1.04374	0.566674		175.048	1.48509	1.62641	1.62624	1.62457	1.35687	0.566674
	185.05	1.15741	1.15405	1.11364	1.21394	1.04343	0.465463		185.05	1.50463	1.50027	1.44773	1.57812	1.35645	0.465463
	195.053	1.20681	1.28612	1.26731	1.31891	1.20964	0.468556		195.053	1.56885	1.67195	1.6475	1.71458	1.57253	0.468556
	205.056	1.14192	1.12555	1.11721	1.2152	1.11891	0.468995		205.056	1.48449	1.46321	1.45237	1.57976	1.45458	0.468995
	213.339	1.1485	1.03862	0.987853	1.26871	1.15463	0.383495		213.339	1.49305	1.35021	1.28421	1.64932	1.50102	0.383495
[truncated: 23 more columns]

## Sheet: FigureS7
		exp401-P7-L1-Tub647-PolyET555					exp401-P7-L1-AcetylTub647-PolyET555						experimental		control				exp419-L-Tub642-PolyE555					relative values
	GFP	1	43.297			GFP	1	16.416					AcT	PolyE	AcT	PolyE		GFP	1	25.316				control	GSK3B-CA
	Tubulin	2	61.26			Ac-Tubulin	2	47.907					47.907	25.436	102.833	52.306		Tubulin	2	43.429				0.964171	0.553318
	PolyE	3	40.693	0.664267		PolyE	3	25.436					19.694	12.409	90.989	41.979		PolyE	3	41.873	0.964171			1.0055	0.687723
	GFP	4	28.224			GFP	4	7.113					23.257	13.066	74.48	40.704		GFP	4	20.161				0.638786	0.954687
	Tubulin	5	33.668			Ac-Tubulin	5	19.694					81.438	51.865	89.143	44.642		Tubulin	5	8.538				0.678534	1.5064
	PolyE	6	28.758	0.854164		PolyE	6	12.409					116.147	65.303	63.986	39.827		PolyE	6	8.585	1.0055			0.784394	1.01531
	GFP	7	98.76			GFP	7	8.585					57.159	40.576	51.038	38.802		GFP	1	212.098					1.12934
	Tubulin	8	42.069			Ac-Tubulin	8	23.257					16.115	23.036	54.606	26.516		Tubulin	2	48.146					1.52411
	PolyE	9	41.025	0.975184		PolyE	9	13.066					43.31	33.651	43.703	29.835		PolyE	3	30.755	0.638786				0.407391
	GFP	10	70.424			GFP	10	24.172					83.466	21.876	68.049	36.506		GFP	4	92.948					0.733314
	Tubulin	11	59.674			Ac-Tubulin	11	81.438					64.16	16.176	50.993	37.599		Tubulin	5	59.63					0.890829
	PolyE	12	38.822	0.650568		PolyE	12	51.865					57.866	16.8				PolyE	6	40.461	0.678534				1.00829
	GFP	13	185.876			GFP	13	23.284					81.736	42.13				GFP	7	205.613					0.532214
	Tubulin	14	63.546			Ac-Tubulin	14	116.147										Tubulin	8	78.263					0.550285
	PolyE	15	37.715	0.593507		PolyE	15	65.303										PolyE	9	61.389	0.784394				0.460182
						GFP	1	20.087					57.6879	30.1937	68.982	38.8716
						Ac-Tubulin	2	57.159											exp419-R-Tub642-PolyE555				absolute values
	noGFP	1	29.198			PolyE	3	40.576										GFP	1	166.323			Tubulin-control	Tubulin-GSK3B-CA	PolyE-control	PolyE-GSK3B-CA
	Tubulin	2	29.978			GFP	4	20.039					experimental		control			Tubulin	2	90.194			43.429	90.194	41.873	49.906
	PolyE	3	24.618	0.821202		Ac-Tubulin	5	16.115					Total T	PolyE	Total T	PolyE		PolyE	3	49.906	0.553318		8.538	127.896	8.585	87.957
	noGFP	4	15.091			PolyE	6	23.036					61.26	40.693	29.978	24.618		GFP	4	154.81			48.146	25.71	30.755	24.545
	Tubulin	5	64.357			GFP	7	18.642					33.668	28.758	64.357	40.658		Tubulin	5	127.896			59.63	14.921	40.461	22.477
	PolyE	6	40.658	0.631757		Ac-Tubulin	8	43.31					42.069	41.025	58.287	43.459		PolyE	6	87.957	0.687723		78.263	28.088	61.389	28.518
	noGFP	7	20.207			PolyE	9	33.651					59.674	38.822	91.323	58.509		GFP	7	115.251				17.28		19.515
	Tubulin	8	58.287										63.546	37.715	34.383	12.754		Tubulin	8	25.71				10.824		16.497
	PolyE	9	43.459	0.745604									61.513	28.973	32.283	11.805		PolyE	9	24.545	0.954687			17.617		7.177
	noGFP	10	19.834			noGFP	1	7.105					46.539	21.25	41.07	18.546		GFP	10	87.366				17.425		12.778
	Tubulin	11	91.323			Ac-Tubulin	2	102.833					34.15	20.822	34.587	18.975		Tubulin	11	14.921				23.019		20.506
	PolyE	12	58.509	0.640682		PolyE	3	52.306					57.173	51.583	42.654	19.587		PolyE	12	22.477	1.5064			9.284		9.361
						noGFP	4	6.145					56.914	57.66	67.136	62.392		GFP	13	28.09				42.994		22.882
						Ac-Tubulin	5	90.989					37.641	40.54				Tubulin	14	28.088				7.885		4.339
						PolyE	6	41.979					44.632	50.675				PolyE	15	28.518	1.01531			43.887		20.196
		exp401-P7-L2-Tub647-PolyET555				noGFP	7	8.073										GFP	1	98.62
	GFP	1	10.986			Ac-Tubulin	8	74.48										Tubulin	2	17.28
	Tubulin	2	61.513			PolyE	9	40.704					49.8982	38.2097	49.6058	31.1303		PolyE	3	19.515	1.12934
	PolyE	3	28.973			noGFP	1	8.072										GFP	4	36.241
	GFP	4	10.404			Ac-Tubulin	2	89.143										Tubulin	5	10.824
	Tubulin	5	46.539			PolyE	3	44.642										PolyE	6	16.497	1.52411
	PolyE	6	21.25			noGFP	4	9.892
	GFP	7	9.314			Ac-Tubulin	5	63.986											exp419-R-Tub642-PolyE555
	Tubulin	8	34.15			PolyE	6	39.827										GFP	1	11.496
	PolyE	9	20.822			noGFP	1	12.244										Tubulin	2	17.617
	GFP	1	55.785			Ac-Tubulin	2	51.038										PolyE	3	7.177	0.407391
	Tubulin	2	57.173			PolyE	3	38.802										GFP	4	47.228
	PolyE	3	51.583															Tubulin	5	17.425
	GFP	4	44.562															PolyE	6	12.778	0.733314
	Tubulin	5	56.914				exp401-P7-L2-AcetylTub647-PolyET555											GFP	7	42.101
	PolyE	6	57.66			GFP	1	3.793										Tubulin	8	23.019
	GFP	1	20.163			Ac-Tubulin	2	83.466										PolyE	9	20.506	0.890829
	Tubulin	2	37.641			PolyE	3	21.876										GFP	1	44.222
	PolyE	3	40.54			GFP	4	3.861										Tubulin	2	9.284
	GFP	4	17.792			Ac-Tubulin	5	64.16										PolyE	3	9.361	1.00829
	Tubulin	5	44.632			PolyE	6	16.176										GFP	4	51.386
	PolyE	6	50.675			GFP	7	4.843										Tubulin	5	42.994
						Ac-Tubulin	8	57.866										PolyE	6	22.882	0.532214
						PolyE	9	16.8										GFP	7	20.678
	noGFP	1	15.361			GFP	1	12.612										Tubulin	8	7.885
	Tubulin	2	34.383			Ac-Tubulin	2	81.736										PolyE	9	4.339	0.550285
	PolyE	3	12.754			PolyE	3	42.13										GFP	1	50.965
	noGFP	4	8.906															Tubulin	2	43.887
	Tubulin	5	32.283															PolyE	3	20.196	0.460182
	PolyE	6	11.805
	noGFP	7	7.937			noGFP	1	5.792
	Tubulin	8	41.07			Ac-Tubulin	2	54.606
	PolyE	9	18.546			PolyE	3	26.516
	noGFP	1	7.224			noGFP	4	7.411
	Tubulin	2	34.587			Ac-Tubulin	5	43.703
	PolyE	3	18.975			PolyE	6	29.835
	noGFP	4	7.697			noGFP	7	6.428
	Tubulin	5	42.654			Ac-Tubulin	8	68.049
	PolyE	6	19.587			PolyE	9	36.506
	noGFP	1	34.227			noGFP	10	5.984
	Tubulin	2	67.136			Ac-Tubulin	11	50.993
	PolyE	3	62.392			PolyE	12	37.599

## Sheet: FigureS9
		EXP 315
							R-mouse1-only 1 neuron, no GFP and no FLAG clear, not scored												R - MAP1B + TTL-DN
																			L - MAP1B + TTL
			L-mouse1					R-mouse2
			layer4	layer5	L4+L5			layer4	layer5	L4+L5
		slice1	1	7	8		slice1	0	7	7
		slice2	1	6	7		slice2	1	8	9
		slice3	0	5	5		slice3	1	inomplete
		slice4	0	6	6		slice4	1	5	6
		slice5	2	6	8		slice5	2	5	7
							slice6	2	4	6
							slice7	incompl	6
		EXP325
			L-mouse1					L-mouse2					L-mouse3					R-mouse1					R-mouse2					R-mouse3
			layer4	layer5	L4+L5			layer4	layer5	L4+L5			layer4	layer5	L4+L5			layer4	layer5	L4+L5			layer4	layer5	L4+L5			layer4	layer5	L4+L5
		slice1	2	incompl			slice1	1	9	10		slice1	0	10	10		slice1	0	5	5		slice2	0	incompl			slice1	2	incompl
			1	7	8		slice2	0	6	6		slice2	0	7	7			1	5	6			0	5	5		slice2	3	8	11
			1	7	8			1	6	7			1	6	7		slice2	0	8	8			1	5	6		slice3	1	incompl
		slice2	2	9	11		slice3	1	5	6		slice3	0	8	8		slice3	2	6	8			0	incompl				0	8	8
		slice3	2	11	13		slice4	0	5	5		slice4	1	5	6			1	7	8		slice3	0	incompl			slice4	0	10	10
		slice4	1	7	8			1	4	5		slice5	0	8	8		slice4	1	6	7			0	6	6		slice5	1	7	8
			0	5	5			incompl	5				1	7	8			1	3	4		slice4	0	5	5		slice6	2	9	11
		slice5	1	7	8		slice5	1	7	8		slice6	2	9	11			1	6	7		slice5	1	6	7		slice6	1	6	7
			2	7	9		slice6	1	9	10		slice7	2	10	12			0	9	9		slice7	0	6	6		slice6	0	incompl
			1	8	9		slice7	2	incompl			slice8	1	6	7		slice5	1	8	9		slice8	1	10	11		slice7	1	9	10
		slice6	1	6	7			0	9	9			0	9	9			1	7	8								1	5	6
			1	7	8		slice8	1	8	9		slice9	0	9	9			2	8	10							slice8	0	5	5
		slice7	0	8	8			0	7	7			0	6	6			1									slice9	1	7	8
		slice8	incompl	6			slice9	0	8	8		slice10	0	8	8		slice6	1	7	8
			0	5	5			0	8	8			1	5	6		slice7	0	6	6
			2	5	7		slice10	2	5	7			2	8	10			0	7	7
		slice9	1	8	9							slice12	1	8	9			0	7	7
		slice10	1	7	8							slice14	0	10	10			2	5	7
			0	4	4								0	8	8		slice8	0	6	6
			0	6	6								0	5	5			2	incompl
		slice11	0	7	7												slice9	0	8	8
																	slice10	1	7	8
																		2	7	9
																	slice11	0	8	8
																	slice12	1	8	9
																		2	7	9
																		2	6	8

## Sheet: FigureS10
	KATANIN GOF																																							KATANIN LOF
	LAYER 4																																							experiment 1
	control								Katanin GOF								Katanin_mut GOF								Katanin+TTL GOF									TTL-GOF						L-mouse1						L-mouse4
exp#	333		339	348					333		335		337				335	337							339	348				328				328						slice#	layer4	layer5	layer4+5			slice#	layer4	layer5	layer4+5
mouse#	1	2	3	4	5	6	7		1	2	3	4	5	6	7	8	1	2	3	4	5	6	7		1	2	3	4	5	6	7	8	9	1	2	3	4			16				only 2 cell bodies		26	0	8	8
	1	1	0	1	1				0		2	1	1	0	0	2	1	0	1	2					1	0	1	2	0	2	1	1	2	1	2	3	3			17	2	11	13			27
			1	1	1				0	0	0	2	1	0	2	1	1	0	0	0					1	2	0	2	0	0	2			2	0	1	2				1	8	9			28	0	8	8
	1		0	0	3				0	1	0	0	1	1	0	2	3	1	0	0					2	1	0	2	1	1	2			1	2	3	2			18	1	8	9			29	1	9	10
	0		0	1	1				2	0	0	0	0	0	1	2	0	1	0	1					2	1	1	0	1		1			0		4	3				0	incompl
	0			2	0				0	3	1	0	0	1	2	1	2	0	0	0					0			1	2	1	2			0	1	0	3			19				signal too weak
				1					1	2	0	2	0	1	1	0	1	0	2	1					2	0			0	1	1			1		3	2			25	1	7
				2					0	1	1	2	0	2	0		2	0	0	1					1	0			0	2	3			2		4	3				2	7
				0					1	1	2	2	1	0	0			2	1	0						1			1	2				1		2	1
				0					2	1	1	3	0	0	1			1	0	1					2	0			1	3				1			2
				0					2	1	2	0	1		0			0		0									1	1						2	2
				2					1		1	1	0		0			0							1				2	1				3		2	2
				0					1		2		0		1			1							0				0	2				1		1
				2					0		2		0		1			1							1				0	2				1		2	1
											1				2			0												2				2		3	0
																		0												2				0			3
																		1												2							2
																		0												1							2
																		0												3							3
																														2							4
																														2							0
																																					2
																																					2
																									1.18182	0.625	0.5	1.4	0.692308	1.68421	1.71429	1	2
	LAYER 5
	control								Katanin GOF								Katanin_mut GOF								Katanin+TTL GOF									TTL-GOF
	333		339	348					333		335		337				335	337							339	348				328				328
	1	2	3	4	5	6	7		1	2	3	4	5	6	7	8	1	2	3	4	5	6	7		1	2	3	4	5	6	7	8	9	1	2	3	4
	7	8	7	6					8		7	6	8	7	7	8	9	6	7	7					8	8		9	5	7	10	8	10				7			experiment 2
	7		8	7	8				8		9	5			7	9	9	8	8	8					8	9	5	9	7					8	7		8			L-mouse1						R-mouse1
			8	6					8		9	5	5		8	7	8	5	7							9	8	9	8	4				9	8		8			slice#	neuron#	layer4	layer5	sum		slice#	neuron#	layer4	layer5
	7		8	8	7				7		9	6		7	9	10	6	7		8						9	8	7	10		7			7		9	10			1	1	1	incompl			1	1	2	6
				9					8	7	5	6	7	11	7	7		6	7	8					9	8		9	8					7	9	7	8									2	2	1	7
				8					8	7	6	9	8	8	8	8	8	6		7					7	6			9	7						6	8									3	3	1	6
				9					8	7	8	8	6	8	7		9	6	7	9					8	9			8	8	8						10									4	4	0	8
				9					9	7	7	8	8	7				7	6	8					8	8			8							7
				7					10	6	9	9	9	7	7			7	7	6					9	6			7	8				6			9
				7					8	7	6	7	8		9			7		6					9				8	10							7
									8		7	7	8		9			7							9				8					8
									8		5		9		9			6											7					8			7			L-mouse2						L-mouse3
									6		8		8		8			7							9				7					8		9				slice#	layer4	layer5	sum			slice#	layer4	layer5	sum
											5				8																					8	9			1	1	9	10			1	2	7	9
																														9				7			11									2	2	8	10
																																														3	2	8	10
																																					8										1	9	10
	LAYER 4+5
	control								Katanin GOF								Katanin_mut GOF								Katanin+TTL GOF									TTL-GOF
	333		339	348					333		335		337				335	337							339	348				328				328
	1	2	3	4	5	6	7		1	2	3	4	5	6	7	8	1	2	3	4	5	6	7		1	2	3	4	5	6	7	8	9	1	2	3	4
	8	9	7	7					8		9	7	9	7	7	10	10		8	9					9	8		11	5	8	11	9	12				10
			9	8	9				8		9	7			9	10	10		8	8					9	11	5	11	7					10	7		10
			8	6					8		9	5	6		8	9	11	7	7							10	8	11	9	6				10	10		10
	7		8	9	8				9		9	6		7	10	12	6	9		9						10	9	7	11		8			7		13	13
				11					8	10	6	6	7	12	9	8			7	8					9			10	10					7	10	7	11
				9					9	9	6	11	8	9	9	8	9	5		8					9	6			9	8						9	10
				11					8	8	9	10	6	10	7		11	7	7	10					9	9			8	10	11
				11					10	8	9	10	9	7				8	7	8						9			9							9	9
				7					12	7	10	12	9	7	8			7	7	7					11	6			8	10				7			10
				9					10	8	8	7	9		9			6		6									9	12
									9		8	8	8		9			8							10				10					11			9
									9		7		9		10			7											7					9
									6		10		8		9			8							10				7					9		11	13
											6				10			6																		11	11
																		7												11				7
																																					10
[truncated: 21 more columns]
